# Supplementary material for: Genetic evidence for a causal link between gut microbiota and arterial embolism and thrombosis: a two-sample Mendelian randomization study
Source: Front Microbiol. 2024 Jun 18;15:1396699. doi: 10.3389/fmicb.2024.1396699 (PMC11217536; doi:10.3389/fmicb.2024.1396699)
Supplement: Supplementary file 1 [file Table_1.XLSX]

## Sheet:  Supplemental Table1
Supplementary Table 1 Details of the genome-wide association studies and datasets used in our analyses.
Exposure or outcome	Sample size	Ancestry	Links for data download	PMID
Human gut microbiome	18,340 participants	Mixed (78％ European)	https://mibiogen.gcc.rug.nl	33462485
Arterial embolism and thrombosis of lower extremity artery	1,076 cases, 381,977 controls	European ancestry	https://storage.googleapis.com/finngen-public-data-r10/summary_stats/finngen_R10_I9_ARTEMBTHRLOW.gz	/

## Sheet:  Supplemental Table2
Supplementary Table 2 Characteristics of the genetic variants associated with the 196 gut.
bac	SNP	chr	POS	A1	A2	beta	SE	P
phylum.Actinobacteria.id.400	rs7570971	2	135837906	A	C	0.086653	0.0113623	1.41e-14
phylum.Actinobacteria.id.400	rs1879087	2	136822223	C	T	0.101683	0.0216503	2.48e-07
phylum.Actinobacteria.id.400	rs4429415	2	213756191	C	T	0.0581908	0.0111343	2.05e-07
phylum.Actinobacteria.id.400	rs10841473	12	20378911	G	C	-0.0596572	0.0117537	4.47e-07
phylum.Actinobacteria.id.400	rs74037001	14	23847194	G	A	-0.0819391	0.0165334	6.71e-07
phylum.Actinobacteria.id.400	rs55888705	4	1517826	A	G	0.0534221	0.0109975	1.31e-06
phylum.Actinobacteria.id.400	rs62448869	7	24464799	T	A	-0.0524531	0.0108226	1.14e-06
phylum.Actinobacteria.id.400	rs8047955	16	81776768	A	G	0.0521115	0.0111192	2.66e-06
phylum.Actinobacteria.id.400	rs6430601	2	136854537	T	G	0.0700828	0.0153019	2.38e-06
phylum.Actinobacteria.id.400	rs34284163	16	89248299	A	T	-0.0603312	0.0136851	8.82e-06
phylum.Actinobacteria.id.400	rs9833771	3	32362998	T	C	0.0490077	0.0106564	4.07e-06
phylum.Actinobacteria.id.400	rs1397793	5	90471451	G	A	-0.0521387	0.0111587	3.74e-06
phylum.Actinobacteria.id.400	rs6496870	15	92467422	T	C	0.0510777	0.0113809	4.62e-06
phylum.Actinobacteria.id.400	rs857444	6	14617591	C	T	0.0507315	0.0109885	3.8e-06
phylum.Actinobacteria.id.400	rs12528285	6	92775210	C	T	0.0809469	0.0180784	5.69e-06
phylum.Actinobacteria.id.400	rs80124826	2	239936384	T	C	-0.124191	0.0278566	8.75e-06
phylum.Actinobacteria.id.400	rs13192624	6	113129609	T	C	-0.0522862	0.0117742	9.33e-06
phylum.Actinobacteria.id.400	rs75211493	19	5300465	G	A	0.0840786	0.0184739	9.27e-06
phylum.Actinobacteria.id.400	rs6743026	2	102249583	T	C	0.0589446	0.0134622	9.88e-06
phylum.Actinobacteria.id.400	rs11766971	7	155002747	T	C	0.0476376	0.010646	9.4e-06
phylum.Bacteroidetes.id.905	rs73846128	3	89340254	A	G	-0.0664262	0.0133481	4.78e-07
phylum.Bacteroidetes.id.905	rs73512608	13	70522683	G	A	-0.123117	0.0236743	2.54e-07
phylum.Bacteroidetes.id.905	rs111845179	14	59317502	T	C	0.104177	0.0213837	6.47e-07
phylum.Bacteroidetes.id.905	rs73975615	17	6461200	G	A	-0.207163	0.0442629	1.2e-06
phylum.Bacteroidetes.id.905	rs2032750	2	53831026	T	C	-0.0510857	0.0106804	1.71e-06
phylum.Bacteroidetes.id.905	rs7546249	1	176792690	T	A	-0.0569173	0.0118382	1.42e-06
phylum.Bacteroidetes.id.905	rs13291169	9	116888284	C	G	0.0700929	0.0148756	2.61e-06
phylum.Bacteroidetes.id.905	rs17343978	22	27433885	A	C	-0.0556041	0.0120272	7.22e-06
phylum.Bacteroidetes.id.905	rs929878	16	74290641	C	T	-0.0540001	0.0121526	6.51e-06
phylum.Bacteroidetes.id.905	rs72706335	1	157495438	T	C	-0.223193	0.0493382	7.13e-06
phylum.Bacteroidetes.id.905	rs7999780	13	24963729	G	A	0.0543635	0.0124067	9.47e-06
phylum.Bacteroidetes.id.905	rs6586324	21	43942135	T	C	0.0477792	0.0105437	7.37e-06
phylum.Bacteroidetes.id.905	rs62531359	8	70916181	T	G	0.0657788	0.0149886	8.42e-06
phylum.Bacteroidetes.id.905	rs62575403	9	136493820	C	T	0.145424	0.0311079	2.96e-06
phylum.Cyanobacteria.id.1500	rs789068	18	1008239	G	A	-0.111385	0.0212922	1.57e-07
phylum.Cyanobacteria.id.1500	rs9864379	3	14306949	T	C	-0.138933	0.0268045	2.03e-07
phylum.Cyanobacteria.id.1500	rs76531781	7	21647735	T	C	-0.231868	0.0493393	2.87e-06
phylum.Cyanobacteria.id.1500	rs7148504	14	100168298	G	T	0.0800404	0.0176621	6.62e-06
phylum.Cyanobacteria.id.1500	rs584122	6	48288456	C	T	-0.151774	0.0326827	4.23e-06
phylum.Cyanobacteria.id.1500	rs2314810	17	26104110	C	G	-0.218257	0.0464571	4.25e-06
phylum.Cyanobacteria.id.1500	rs2553290	4	37842537	A	T	0.0962131	0.0202617	3.61e-06
phylum.Cyanobacteria.id.1500	rs12555298	9	110489551	G	A	0.0974327	0.0219351	8.09e-06
phylum.Cyanobacteria.id.1500	rs2585223	15	100880888	T	C	0.111364	0.0247743	8.86e-06
phylum.Cyanobacteria.id.1500	rs61972390	13	100566758	T	C	0.107346	0.0242469	9.11e-06
phylum.Euryarchaeota.id.55	rs10202904	2	125440268	T	G	-0.115986	0.0230271	6.19e-07
phylum.Euryarchaeota.id.55	rs76029318	13	41963791	T	C	0.214866	0.0438442	1.05e-06
phylum.Euryarchaeota.id.55	rs73031978	3	15019595	C	G	-0.197523	0.0414497	2.74e-06
phylum.Euryarchaeota.id.55	rs34928225	6	146840876	T	C	0.19977	0.0425421	4.33e-06
phylum.Euryarchaeota.id.55	rs7635189	3	15591607	G	A	0.119983	0.0259356	4.64e-06
phylum.Euryarchaeota.id.55	rs77658038	6	16284785	A	C	-0.160157	0.0340856	4.75e-06
phylum.Euryarchaeota.id.55	rs894996	4	104418307	C	A	0.203577	0.0440033	5.12e-06
phylum.Euryarchaeota.id.55	rs56131665	5	178160975	G	A	0.176759	0.0385787	5.3e-06
phylum.Euryarchaeota.id.55	rs45498998	21	27368994	G	A	-0.131882	0.029229	5.32e-06
phylum.Euryarchaeota.id.55	rs7015093	8	58018853	G	A	-0.118111	0.0264389	7.2e-06
phylum.Euryarchaeota.id.55	rs11022995	11	13893667	G	A	-0.10373	0.0228889	7.73e-06
phylum.Euryarchaeota.id.55	rs6508769	19	28827760	T	C	0.150529	0.0337091	8.12e-06
phylum.Euryarchaeota.id.55	rs6064552	20	56042866	T	C	-0.123612	0.0275749	9.34e-06
phylum.Firmicutes.id.1672	rs3792064	2	231678413	G	A	0.0897349	0.0182532	6.75e-07
phylum.Firmicutes.id.1672	rs2009919	17	11780026	T	C	0.0536457	0.0106294	4.95e-07
phylum.Firmicutes.id.1672	rs112334273	21	40703251	G	A	0.0627459	0.0127415	9.26e-07
phylum.Firmicutes.id.1672	rs13421739	2	116724915	C	G	0.0943944	0.0179641	1.95e-06
phylum.Firmicutes.id.1672	rs7975768	12	97374875	C	G	0.0512732	0.0109226	2.82e-06
phylum.Firmicutes.id.1672	rs2332027	4	171672038	G	A	-0.0482656	0.0104823	4.05e-06
phylum.Firmicutes.id.1672	rs2273429	14	52494072	A	G	-0.0702112	0.0153063	9.26e-06
phylum.Firmicutes.id.1672	rs7247191	19	22899585	T	C	-0.0713033	0.0157424	4.73e-06
phylum.Firmicutes.id.1672	rs72771021	10	13841631	C	T	-0.141357	0.0308303	5.12e-06
phylum.Firmicutes.id.1672	rs3852931	20	54087963	C	T	-0.0482086	0.0105	4.53e-06
phylum.Firmicutes.id.1672	rs2547978	5	98020298	A	G	0.0465802	0.0105075	8.57e-06
phylum.Firmicutes.id.1672	rs36111799	10	39136170	C	T	-0.0480708	0.0105429	5.17e-06
phylum.Firmicutes.id.1672	rs12554342	9	116840801	G	C	-0.0525703	0.0116908	6.81e-06
phylum.Firmicutes.id.1672	rs72738886	5	35770550	T	C	0.0864609	0.0190398	7.68e-06
phylum.Firmicutes.id.1672	rs4750583	10	15054765	A	G	0.0616007	0.0137936	5.79e-06
phylum.Firmicutes.id.1672	rs6815608	4	152131744	T	C	0.0935765	0.0210869	7.24e-06
phylum.Firmicutes.id.1672	rs8085381	18	29328305	G	A	0.0647291	0.0146219	8.67e-06
phylum.Firmicutes.id.1672	rs56199908	9	2801371	T	C	-0.186194	0.041051	8.67e-06
phylum.Firmicutes.id.1672	rs7573799	2	80141964	C	G	-0.0698446	0.0153935	8.05e-06
phylum.Firmicutes.id.1672	rs6814436	4	161507301	T	C	0.0680205	0.0150844	6.8e-06
phylum.Lentisphaerae.id.2238	rs2825714	21	21023966	A	G	-0.138226	0.0289096	1.5e-06
phylum.Lentisphaerae.id.2238	rs11770843	7	146795379	C	T	0.111896	0.0234776	1.14e-06
phylum.Lentisphaerae.id.2238	rs77599476	20	61394262	A	G	0.229981	0.0479918	1.9e-06
phylum.Lentisphaerae.id.2238	rs62570196	9	111086170	C	T	-0.217203	0.0439621	9.64e-07
phylum.Lentisphaerae.id.2238	rs72640280	1	11943792	A	G	0.220185	0.0485947	5.19e-06
phylum.Lentisphaerae.id.2238	rs17114848	15	25162535	G	A	0.148972	0.0324162	6.77e-06
phylum.Lentisphaerae.id.2238	rs1002941	15	101242690	G	A	0.107661	0.0233382	4.31e-06
phylum.Lentisphaerae.id.2238	rs2731834	5	94720245	C	G	0.109935	0.0236848	3.8e-06
phylum.Lentisphaerae.id.2238	rs60995569	10	53930085	T	G	-0.16062	0.0336806	9.19e-06
phylum.Lentisphaerae.id.2238	rs2031282	13	20687179	A	G	0.120412	0.0270263	5.86e-06
phylum.Lentisphaerae.id.2238	rs73113483	3	6223568	T	A	-0.131681	0.0288503	8.79e-06
phylum.Proteobacteria.id.2375	rs922773	3	66318042	C	T	-0.0803778	0.0157851	3.68e-07
phylum.Proteobacteria.id.2375	rs2532663	10	119247234	G	A	-0.125578	0.0258034	7.47e-07
phylum.Proteobacteria.id.2375	rs12150865	19	43505320	C	T	0.0511615	0.0106407	1.54e-06
phylum.Proteobacteria.id.2375	rs2347697	7	134388240	G	T	0.0502281	0.0108968	4.27e-06
phylum.Proteobacteria.id.2375	rs312757	17	68347701	C	G	-0.0517269	0.0112854	4.84e-06
phylum.Proteobacteria.id.2375	rs12467198	2	124872681	C	T	0.0498267	0.011138	6.31e-06
phylum.Proteobacteria.id.2375	rs10750258	11	123997498	A	C	-0.0491248	0.010824	8.72e-06
phylum.Proteobacteria.id.2375	rs6707783	2	52053891	C	T	0.0849593	0.0187782	8.09e-06
phylum.Proteobacteria.id.2375	rs72771021	10	13841631	C	T	0.141726	0.0309242	7.18e-06
phylum.Proteobacteria.id.2375	rs3890996	22	20301800	T	G	-0.0474614	0.0105645	6.95e-06
phylum.Proteobacteria.id.2375	rs74757828	8	89541526	A	T	0.0951285	0.0216921	9.25e-06
phylum.Proteobacteria.id.2375	rs4340090	12	130331764	C	T	-0.0668162	0.0153387	9.99e-06
phylum.Proteobacteria.id.2375	rs11715072	3	53720793	G	A	-0.0519289	0.0115246	6.9e-06
phylum.Proteobacteria.id.2375	rs11126162	2	68086034	T	C	-0.0770689	0.0187079	9.26e-06
phylum.Tenericutes.id.3919	rs74603314	14	46519718	T	C	0.221639	0.0462918	1.56e-06
phylum.Tenericutes.id.3919	rs10108398	8	59440824	G	A	0.0769142	0.0153953	1.09e-06
phylum.Tenericutes.id.3919	rs11890098	2	157532549	A	G	0.074438	0.0153389	9.57e-07
phylum.Tenericutes.id.3919	rs72901605	11	47103877	T	C	-0.0841852	0.0178119	3.26e-06
phylum.Tenericutes.id.3919	rs3768491	1	109965986	A	G	-0.0681052	0.0149061	4.23e-06
phylum.Tenericutes.id.3919	rs17214486	14	97159674	C	A	0.06099	0.0135623	6.61e-06
phylum.Tenericutes.id.3919	rs12566890	1	61850864	T	G	-0.101147	0.0230978	3.65e-06
phylum.Tenericutes.id.3919	rs78169027	11	108439087	A	G	-0.108283	0.0237289	5.88e-06
phylum.Tenericutes.id.3919	rs4885016	13	73170489	T	C	-0.0819606	0.0181628	7.27e-06
phylum.Tenericutes.id.3919	rs28537087	15	95309676	G	A	0.0820873	0.0188312	8.07e-06
phylum.Tenericutes.id.3919	rs2464826	7	79490250	A	C	0.0944239	0.0211806	8.4e-06
phylum.Tenericutes.id.3919	rs6043847	20	16259524	T	C	-0.114937	0.0248606	4.55e-06
phylum.Verrucomicrobia.id.3982	rs74542928	4	100544188	T	C	0.115994	0.0231324	4.08e-07
phylum.Verrucomicrobia.id.3982	rs11252894	10	5073050	A	C	0.0784055	0.0162769	1.11e-06
phylum.Verrucomicrobia.id.3982	rs2602429	16	81063149	C	T	0.0764148	0.0153487	8.71e-07
phylum.Verrucomicrobia.id.3982	rs11729256	4	95027272	T	C	0.0696984	0.0146953	2.23e-06
phylum.Verrucomicrobia.id.3982	rs45598138	1	55522083	C	A	-0.143901	0.03054	2.19e-06
phylum.Verrucomicrobia.id.3982	rs61779207	1	41074472	G	A	-0.0755253	0.0164385	5.28e-06
phylum.Verrucomicrobia.id.3982	rs76430504	5	40438158	T	C	-0.11753	0.025458	3.5e-06
phylum.Verrucomicrobia.id.3982	rs9349825	6	56341481	A	G	-0.0660243	0.0143911	6.27e-06
phylum.Verrucomicrobia.id.3982	rs117107102	18	49473635	A	G	0.204283	0.0427565	2.68e-06
phylum.Verrucomicrobia.id.3982	rs3995795	10	11389614	C	T	0.0610914	0.0138592	9.72e-06
phylum.Verrucomicrobia.id.3982	rs12908520	15	97570657	G	A	0.0594916	0.012823	3.4e-06
phylum.Verrucomicrobia.id.3982	rs12512971	4	16548975	A	C	0.171057	0.0398053	9.81e-06
class.Actinobacteria.id.419	rs182549	2	136616754	C	T	0.111489	0.012066	3.79e-20
class.Actinobacteria.id.419	rs6660520	1	207003553	A	G	0.0711483	0.0134495	1.11e-07
class.Actinobacteria.id.419	rs4954556	2	136801201	A	G	0.1226	0.0247436	2.9e-07
class.Actinobacteria.id.419	rs8047955	16	81776768	A	G	0.0575816	0.0116762	8.34e-07
class.Actinobacteria.id.419	rs6430601	2	136854537	T	G	0.0760397	0.0161513	1.06e-06
class.Actinobacteria.id.419	rs7322849	13	112859829	T	C	0.0944467	0.0192976	6.21e-07
class.Actinobacteria.id.419	rs72767435	15	94852795	T	C	-0.126352	0.0273626	2.57e-06
class.Actinobacteria.id.419	rs134366	22	35567355	G	A	0.111877	0.023501	1.5e-06
class.Actinobacteria.id.419	rs62168955	2	135826463	T	C	0.244958	0.0499791	2.14e-06
class.Actinobacteria.id.419	rs10841473	12	20378911	G	C	-0.0583765	0.0123353	2.59e-06
class.Actinobacteria.id.419	rs11745923	5	475408	G	T	0.0563759	0.0115529	1.58e-06
class.Actinobacteria.id.419	rs1515761	10	126110032	T	C	0.0762317	0.0169884	4.96e-06
class.Actinobacteria.id.419	rs1961273	2	137602926	C	T	0.0602969	0.0126047	1.75e-06
class.Actinobacteria.id.419	rs12899991	15	49208992	A	T	0.0719923	0.0154661	4.03e-06
class.Actinobacteria.id.419	rs12049045	1	114665485	A	G	0.0510452	0.0114325	8.63e-06
class.Actinobacteria.id.419	rs1376754	2	161611969	G	A	0.0509242	0.0112503	6.71e-06
class.Actinobacteria.id.419	rs11655079	17	75348675	T	C	-0.0560674	0.0124286	5.93e-06
class.Actinobacteria.id.419	rs7700479	5	18019549	T	A	-0.0769653	0.0173933	8.62e-06
class.Actinobacteria.id.419	rs80083040	8	65654844	T	G	0.155784	0.0348017	8.62e-06
class.Actinobacteria.id.419	rs961091	7	95654718	G	A	0.0501255	0.011255	8.68e-06
class.Actinobacteria.id.419	rs4945008	11	71221248	A	G	0.0540741	0.0121393	5.39e-06
class.Actinobacteria.id.419	rs857444	6	14617591	C	T	0.0509553	0.011539	8.92e-06
class.Actinobacteria.id.419	rs4957061	5	521096	T	C	0.0496002	0.0111773	9.66e-06
class.Alphaproteobacteria.id.2379	rs9813022	3	13726736	A	G	-0.0751277	0.0153867	1.05e-06
class.Alphaproteobacteria.id.2379	rs76784716	2	169033340	A	G	0.133271	0.0267738	5.09e-07
class.Alphaproteobacteria.id.2379	rs140912403	9	95517807	C	T	-0.160677	0.0317708	6.2e-07
class.Alphaproteobacteria.id.2379	rs34569731	2	75630344	A	G	0.0705145	0.0157564	7.38e-06
class.Alphaproteobacteria.id.2379	rs10803434	1	14238305	A	T	-0.0692742	0.0148866	3.55e-06
class.Alphaproteobacteria.id.2379	rs55876211	3	84471266	C	T	-0.080811	0.0184159	7.54e-06
class.Alphaproteobacteria.id.2379	rs7960664	12	89471235	G	A	0.0969489	0.0215149	8.84e-06
class.Alphaproteobacteria.id.2379	rs17061716	3	59982336	G	C	0.0927341	0.0207569	9.33e-06
class.Alphaproteobacteria.id.2379	rs12977163	19	28641647	G	C	0.0690234	0.0153829	7.14e-06
class.Alphaproteobacteria.id.2379	rs62285697	3	176407911	C	T	0.0805256	0.0180912	9.76e-06
class.Bacilli.id.1673	rs2952251	8	10143164	A	G	-0.0598868	0.0123903	1.08e-06
class.Bacilli.id.1673	rs77558518	5	174173171	A	G	-0.107255	0.0222879	1.34e-06
class.Bacilli.id.1673	rs57872228	1	200418805	C	T	-0.0714773	0.0146647	9.22e-07
class.Bacilli.id.1673	rs35344081	16	991253	G	A	0.0619529	0.0127066	1.01e-06
class.Bacilli.id.1673	rs78938557	7	36349586	T	C	0.108007	0.0232858	1.07e-06
class.Bacilli.id.1673	rs11730038	4	98049499	G	A	-0.0630747	0.0128717	1.96e-06
class.Bacilli.id.1673	rs76717940	3	94153993	T	A	0.156331	0.0325945	1.07e-06
class.Bacilli.id.1673	rs1962325	3	4800550	C	G	0.0554219	0.0114789	1.38e-06
class.Bacilli.id.1673	rs74352383	6	67570929	T	A	-0.104496	0.0217083	1.53e-06
class.Bacilli.id.1673	rs9581006	13	24973509	C	T	0.225309	0.0467697	1.79e-06
class.Bacilli.id.1673	rs11110282	12	100585559	A	G	-0.101189	0.0217379	4.85e-06
class.Bacilli.id.1673	rs4028634	17	40835649	T	C	0.0520614	0.0109842	2.21e-06
class.Bacilli.id.1673	rs694949	15	58738075	A	G	-0.081146	0.0180042	7.6e-06
class.Bacilli.id.1673	rs12797734	11	8332350	T	C	0.0572158	0.0126793	7.21e-06
class.Bacilli.id.1673	rs28564647	9	101101172	T	G	-0.0613034	0.0137579	7.81e-06
class.Bacilli.id.1673	rs7666190	4	151687420	C	A	-0.104044	0.0247934	8.47e-06
class.Bacilli.id.1673	rs4459992	4	7431487	T	C	0.0535854	0.0116362	4.3e-06
class.Bacilli.id.1673	rs34989881	19	51959855	A	G	0.111056	0.0246039	6.55e-06
class.Bacilli.id.1673	rs111552159	4	184681021	C	G	0.128032	0.0286921	9.13e-06
class.Bacilli.id.1673	rs13068444	3	64398863	A	G	0.0601035	0.0136407	9.53e-06
class.Bacilli.id.1673	rs1595463	2	231723657	C	A	0.0476864	0.0108547	7.97e-06
class.Bacilli.id.1673	rs74663707	3	184371224	C	T	0.0979154	0.0224074	8.46e-06
class.Bacteroidia.id.912	rs55773148	13	70523029	G	A	-0.121514	0.0236759	3.9e-07
class.Bacteroidia.id.912	rs7631304	3	89339527	G	A	-0.0645771	0.0132957	8.37e-07
class.Bacteroidia.id.912	rs73975615	17	6461200	G	A	-0.207018	0.0442633	1.22e-06
class.Bacteroidia.id.912	rs111845179	14	59317502	T	C	0.102648	0.0213843	9.24e-07
class.Bacteroidia.id.912	rs2032750	2	53831026	T	C	-0.0508393	0.0106807	1.92e-06
class.Bacteroidia.id.912	rs7546249	1	176792690	T	A	-0.0567113	0.0118386	1.55e-06
class.Bacteroidia.id.912	rs929878	16	74290641	C	T	-0.0548532	0.012153	4.73e-06
class.Bacteroidia.id.912	rs13291169	9	116888284	C	G	0.0689676	0.0148765	3.75e-06
class.Bacteroidia.id.912	rs17343978	22	27433885	A	C	-0.0552057	0.0120278	8.36e-06
class.Bacteroidia.id.912	rs72706335	1	157495438	T	C	-0.22241	0.0493458	7.66e-06
class.Bacteroidia.id.912	rs11146701	10	39062269	A	G	0.0473596	0.010541	7.08e-06
class.Bacteroidia.id.912	rs62531359	8	70916181	T	G	0.0655728	0.0149891	9.09e-06
class.Bacteroidia.id.912	rs4146051	2	213189994	A	G	-0.107377	0.0245661	8.76e-06
class.Bacteroidia.id.912	rs79585701	8	13110185	A	C	0.0646823	0.0149628	9.99e-06
class.Bacteroidia.id.912	rs4916508	3	195936789	G	A	-0.0466729	0.0105312	8.47e-06
class.Bacteroidia.id.912	rs62575403	9	136493820	C	T	0.140055	0.0311128	7.06e-06
class.Betaproteobacteria.id.2867	rs4033856	4	45642485	C	T	0.0832423	0.0167237	5.17e-07
class.Betaproteobacteria.id.2867	rs2367850	3	193456274	G	C	0.064006	0.0130374	9.12e-07
class.Betaproteobacteria.id.2867	rs12467854	2	239888758	G	C	0.0641363	0.0131766	1.1e-06
class.Betaproteobacteria.id.2867	rs6087811	20	30596130	T	G	-0.0978177	0.0198522	7.44e-07
class.Betaproteobacteria.id.2867	rs62395635	5	173497796	T	C	0.109741	0.0236	2.94e-06
class.Betaproteobacteria.id.2867	rs2613606	7	111285025	C	T	-0.0513106	0.0109091	2.2e-06
class.Betaproteobacteria.id.2867	rs1928341	1	153240013	A	G	0.0525581	0.0110408	2.02e-06
class.Betaproteobacteria.id.2867	rs72747231	9	84206018	C	G	-0.137281	0.0290338	2.06e-06
class.Betaproteobacteria.id.2867	rs11128180	3	70592215	A	G	0.0592944	0.0128769	3.67e-06
class.Betaproteobacteria.id.2867	rs2321387	13	58689340	G	A	-0.0494596	0.0109424	5.8e-06
class.Betaproteobacteria.id.2867	rs1511453	4	23588462	A	G	0.0923492	0.0199158	4.76e-06
class.Betaproteobacteria.id.2867	rs9964679	18	26569901	A	G	0.052911	0.0114866	4.85e-06
class.Betaproteobacteria.id.2867	rs56386628	8	112732674	C	T	-0.0622252	0.0135688	5.87e-06
class.Betaproteobacteria.id.2867	rs320161	9	104899117	A	G	0.0572286	0.01262	7.33e-06
class.Betaproteobacteria.id.2867	rs75242906	15	56786407	C	T	-0.121083	0.028075	9.27e-06
class.Clostridia.id.1859	rs6815608	4	152131744	T	C	0.103803	0.0210883	4.02e-07
class.Clostridia.id.1859	rs112334273	21	40703251	G	A	0.0641008	0.0127404	3.81e-07
class.Clostridia.id.1859	rs6814436	4	161507301	T	C	0.0739995	0.0150815	9.65e-07
class.Clostridia.id.1859	rs72915163	18	48792829	T	C	-0.0581025	0.0120557	1.34e-06
class.Clostridia.id.1859	rs2273429	14	52494072	A	G	-0.0724037	0.0153105	4.52e-06
class.Clostridia.id.1859	rs10774377	12	5942519	A	G	0.052659	0.0113858	3.24e-06
class.Clostridia.id.1859	rs13179700	5	149077788	T	C	0.0511937	0.0109569	3.37e-06
class.Clostridia.id.1859	rs6934062	6	163743050	G	C	0.0524406	0.0116115	6.53e-06
class.Clostridia.id.1859	rs1842454	5	105060362	G	A	-0.0547202	0.0127338	8.72e-06
class.Clostridia.id.1859	rs10209007	2	231676041	G	C	0.0794173	0.0182427	9.89e-06
class.Clostridia.id.1859	rs76767978	3	131371980	G	A	0.0698882	0.0156319	8.4e-06
class.Clostridia.id.1859	rs13105690	4	7420184	T	C	-0.0529097	0.011818	8.78e-06
class.Clostridia.id.1859	rs76860606	6	12397187	C	G	0.0947036	0.0225117	7.53e-06
class.Clostridia.id.1859	rs72738886	5	35770550	T	C	0.086617	0.0190393	8.24e-06
class.Clostridia.id.1859	rs7269302	20	50803760	A	T	-0.0963981	0.0212007	9.04e-06
class.Clostridia.id.1859	rs6797343	3	89268714	G	T	0.0592279	0.0134556	9.36e-06
class.Clostridia.id.1859	rs13421739	2	116724915	C	G	0.0888472	0.0179655	9.54e-06
class.Coriobacteriia.id.809	rs719099	10	65799217	A	G	0.0778402	0.0155815	5.43e-07
class.Coriobacteriia.id.809	rs240104	1	176571431	T	C	-0.0603429	0.0126849	1.52e-06
class.Coriobacteriia.id.809	rs11250875	10	1922731	T	C	0.06075	0.0130939	4.83e-06
class.Coriobacteriia.id.809	rs34739816	17	37376685	G	T	0.0965017	0.0207666	3.88e-06
class.Coriobacteriia.id.809	rs76779974	5	125460084	C	G	0.0774888	0.0171877	5.63e-06
class.Coriobacteriia.id.809	rs80046645	5	459415	C	G	0.25584	0.0561995	4.66e-06
class.Coriobacteriia.id.809	rs45480394	19	55857777	T	G	-0.0504262	0.0113307	9.71e-06
class.Coriobacteriia.id.809	rs1816223	12	11494021	A	G	-0.0586265	0.0129006	4.84e-06
class.Coriobacteriia.id.809	rs7898585	10	5644995	T	C	0.0731501	0.0164186	5.25e-06
class.Coriobacteriia.id.809	rs67561917	20	62072077	A	G	-0.0714367	0.0154113	5.39e-06
class.Coriobacteriia.id.809	rs3025411	9	136512906	A	G	0.0926543	0.0209468	8.27e-06
class.Coriobacteriia.id.809	rs11656361	17	8121332	A	C	0.0773006	0.017553	8.02e-06
class.Coriobacteriia.id.809	rs1397793	5	90471451	G	A	-0.0498855	0.0112446	9.77e-06
class.Coriobacteriia.id.809	rs11073596	15	86433579	T	G	0.0510212	0.0114339	8.14e-06
class.Coriobacteriia.id.809	rs2442778	3	11654412	G	A	-0.116408	0.0258545	9.03e-06
class.Coriobacteriia.id.809	rs7540303	1	179629191	C	T	0.0483227	0.0109062	9.62e-06
class.Coriobacteriia.id.809	rs62448869	7	24464799	T	A	-0.0486059	0.0108982	7.87e-06
class.Coriobacteriia.id.809	rs13307134	7	105084680	C	T	0.0565686	0.0126265	7.8e-06
class.Coriobacteriia.id.809	rs4880783	10	1223742	G	T	0.056503	0.0125055	5.9e-06
class.Coriobacteriia.id.809	rs12974142	19	52895166	G	A	0.0789796	0.0177205	8.51e-06
class.Coriobacteriia.id.809	rs8010111	14	39660509	G	A	-0.103377	0.0229286	6.9e-06
class.Deltaproteobacteria.id.3087	rs6058181	20	33694801	C	T	0.0825716	0.0165958	3.4e-07
class.Deltaproteobacteria.id.3087	rs4506934	17	2856662	C	T	-0.0936514	0.02012	3.59e-06
class.Deltaproteobacteria.id.3087	rs17791387	9	81834426	A	G	-0.0735881	0.0154246	1.6e-06
class.Deltaproteobacteria.id.3087	rs2838334	21	45064961	G	A	0.0561722	0.0124124	5.45e-06
class.Deltaproteobacteria.id.3087	rs9928243	16	71541641	C	A	-0.0538457	0.0117718	5.02e-06
class.Deltaproteobacteria.id.3087	rs11599763	10	11855599	T	C	-0.0544219	0.0117397	3.94e-06
class.Deltaproteobacteria.id.3087	rs112381107	9	15269705	C	T	0.206594	0.0456908	4.63e-06
class.Deltaproteobacteria.id.3087	rs17084793	18	69312914	G	A	-0.0710762	0.015953	5.69e-06
class.Deltaproteobacteria.id.3087	rs2692012	1	203991605	A	G	0.110335	0.0253336	3.14e-06
class.Deltaproteobacteria.id.3087	rs1035691	11	10658735	A	G	-0.055176	0.0121602	9.65e-06
class.Deltaproteobacteria.id.3087	rs62020470	15	96161065	A	G	-0.0585411	0.0129358	4.85e-06
class.Deltaproteobacteria.id.3087	rs16851319	1	203308383	G	C	-0.0705516	0.0150849	5.68e-06
class.Deltaproteobacteria.id.3087	rs3935584	2	233929283	C	T	-0.0523485	0.011566	7.5e-06
class.Deltaproteobacteria.id.3087	rs55744759	8	57867671	A	G	-0.0779693	0.0170738	7.31e-06
class.Erysipelotrichia.id.2147	rs62504403	8	38803551	C	T	0.0681159	0.0127883	1.12e-07
class.Erysipelotrichia.id.2147	rs7234058	18	5830507	T	C	-0.0945759	0.0194091	9.12e-07
class.Erysipelotrichia.id.2147	rs17530232	13	40385457	A	G	0.10305	0.0224648	2.79e-06
class.Erysipelotrichia.id.2147	rs2300774	3	195793712	G	A	0.0524152	0.0106784	8.95e-07
class.Erysipelotrichia.id.2147	rs35161940	17	70327224	T	C	-0.0806041	0.0167641	1.85e-06
class.Erysipelotrichia.id.2147	rs10781552	10	133897233	C	T	-0.0552212	0.0116074	2.33e-06
class.Erysipelotrichia.id.2147	rs8003149	14	56156504	C	T	0.0538798	0.0116888	4.08e-06
class.Erysipelotrichia.id.2147	rs4078432	14	48997206	C	T	-0.0608929	0.0133764	4.23e-06
class.Erysipelotrichia.id.2147	rs1074800	5	3002546	A	G	0.0492438	0.010887	6.15e-06
class.Erysipelotrichia.id.2147	rs56970041	14	80357610	T	G	0.0724144	0.0164471	5.4e-06
class.Erysipelotrichia.id.2147	rs7826267	8	2954952	T	G	-0.0839071	0.0199131	9.28e-06
class.Erysipelotrichia.id.2147	rs1884466	1	64139196	C	T	-0.0475363	0.0106939	9.53e-06
class.Erysipelotrichia.id.2147	rs290833	1	97457427	T	G	-0.0497374	0.0111376	8.03e-06
class.Gammaproteobacteria.id.3303	rs6706173	2	167986992	A	C	0.074251	0.0146392	1.99e-07
class.Gammaproteobacteria.id.3303	rs11181912	12	43572952	G	A	-0.0579153	0.0118796	9.95e-07
class.Gammaproteobacteria.id.3303	rs79795896	18	48185248	A	G	-0.15921	0.0351373	7.92e-06
class.Gammaproteobacteria.id.3303	rs2234691	10	48385682	T	C	0.0762905	0.0171962	8.39e-06
class.Gammaproteobacteria.id.3303	rs6469506	8	115123937	T	A	0.0541424	0.0116333	3.29e-06
class.Gammaproteobacteria.id.3303	rs12404135	1	186502694	A	G	-0.0788843	0.0172415	8.89e-06
class.Gammaproteobacteria.id.3303	rs9973122	18	75633634	T	A	0.0740614	0.0162596	6.77e-06
class.Gammaproteobacteria.id.3303	rs9494710	6	137612554	C	T	-0.0549673	0.0120924	4.55e-06
class.Gammaproteobacteria.id.3303	rs75101789	3	18615903	C	T	0.0729012	0.0163003	8.79e-06
class.Lentisphaeria.id.2250	rs2825714	21	21023966	A	G	-0.13741	0.0289246	1.72e-06
class.Lentisphaeria.id.2250	rs17114848	15	25162535	G	A	0.152377	0.0324332	4.06e-06
class.Lentisphaeria.id.2250	rs77599476	20	61394262	A	G	0.230292	0.0480168	1.86e-06
class.Lentisphaeria.id.2250	rs11770843	7	146795379	C	T	0.109431	0.0234879	1.91e-06
class.Lentisphaeria.id.2250	rs72640280	1	11943792	A	G	0.220207	0.0486196	5.18e-06
class.Lentisphaeria.id.2250	rs62570196	9	111086170	C	T	-0.21635	0.0439866	1.08e-06
class.Lentisphaeria.id.2250	rs2731834	5	94720245	C	G	0.109438	0.023693	4.24e-06
class.Lentisphaeria.id.2250	rs2031282	13	20687179	A	G	0.122369	0.0270329	4.38e-06
class.Lentisphaeria.id.2250	rs1002941	15	101242690	G	A	0.105025	0.0233484	8.15e-06
class.Lentisphaeria.id.2250	rs73113483	3	6223568	T	A	-0.131217	0.0288713	8.66e-06
class.Melainabacteria.id.1589	rs9864379	3	14306949	T	C	-0.159735	0.0292553	5.36e-08
class.Melainabacteria.id.1589	rs11150282	16	80493705	T	C	0.0989488	0.0196972	6.03e-07
class.Melainabacteria.id.1589	rs16851659	1	230523039	G	C	-0.0896103	0.0186432	1.27e-06
class.Melainabacteria.id.1589	rs73074665	7	20010624	A	T	0.166216	0.0355728	2.87e-06
class.Melainabacteria.id.1589	rs4129395	9	115975389	G	A	0.0896187	0.0185106	1.48e-06
class.Melainabacteria.id.1589	rs79790072	15	100747683	T	C	0.226722	0.0487841	3.29e-06
class.Melainabacteria.id.1589	rs10738747	9	26184578	G	A	0.0814624	0.0184409	9.96e-06
class.Melainabacteria.id.1589	rs1221147	9	122046549	T	A	0.123968	0.0278958	7.11e-06
class.Melainabacteria.id.1589	rs113884518	9	24648997	T	C	-0.205352	0.0454982	8.06e-06
class.Melainabacteria.id.1589	rs789069	18	1008278	A	C	-0.103539	0.0234287	6.85e-06
class.Melainabacteria.id.1589	rs367480	11	2937631	G	A	-0.083758	0.0185796	8.2e-06
class.Melainabacteria.id.1589	rs28678345	17	53906328	T	C	0.214848	0.0470878	6.69e-06
class.Melainabacteria.id.1589	rs10148250	14	107061448	G	A	0.0861928	0.0193381	8.67e-06
class.Methanobacteria.id.119	rs10202904	2	125440268	T	G	-0.121754	0.0235357	3.01e-07
class.Methanobacteria.id.119	rs73457410	13	41956181	A	G	0.21534	0.0436695	1.41e-06
class.Methanobacteria.id.119	rs6776814	3	15053083	T	C	-0.199566	0.0411825	1.63e-06
class.Methanobacteria.id.119	rs894996	4	104418307	C	A	0.216999	0.0449076	1.88e-06
class.Methanobacteria.id.119	rs75208022	12	21338861	C	T	-0.227245	0.048763	5.92e-06
class.Methanobacteria.id.119	rs12825290	12	43701132	C	G	-0.216781	0.0493496	6.08e-06
class.Methanobacteria.id.119	rs56131665	5	178160975	G	A	0.178661	0.039298	6.18e-06
class.Methanobacteria.id.119	rs11018665	11	89349287	A	T	0.111465	0.0250516	6.52e-06
class.Methanobacteria.id.119	rs4257531	3	2086167	G	A	0.164498	0.0364959	7.44e-06
class.Methanobacteria.id.119	rs6508769	19	28827760	T	C	0.153519	0.0344519	8.23e-06
class.Methanobacteria.id.119	rs73068003	7	10773932	G	T	-0.15814	0.0351803	8.45e-06
class.Methanobacteria.id.119	rs10424197	19	46439321	G	A	-0.111274	0.0247517	9.28e-06
class.Mollicutes.id.3920	rs74603314	14	46519718	T	C	0.221639	0.0462918	1.56e-06
class.Mollicutes.id.3920	rs10108398	8	59440824	G	A	0.0769142	0.0153953	1.09e-06
class.Mollicutes.id.3920	rs11890098	2	157532549	A	G	0.074438	0.0153389	9.57e-07
class.Mollicutes.id.3920	rs72901605	11	47103877	T	C	-0.0841852	0.0178119	3.26e-06
class.Mollicutes.id.3920	rs3768491	1	109965986	A	G	-0.0681052	0.0149061	4.23e-06
class.Mollicutes.id.3920	rs17214486	14	97159674	C	A	0.06099	0.0135623	6.61e-06
class.Mollicutes.id.3920	rs12566890	1	61850864	T	G	-0.101147	0.0230978	3.65e-06
class.Mollicutes.id.3920	rs78169027	11	108439087	A	G	-0.108283	0.0237289	5.88e-06
class.Mollicutes.id.3920	rs4885016	13	73170489	T	C	-0.0819606	0.0181628	7.27e-06
class.Mollicutes.id.3920	rs28537087	15	95309676	G	A	0.0820873	0.0188312	8.07e-06
class.Mollicutes.id.3920	rs2464826	7	79490250	A	C	0.0944239	0.0211806	8.4e-06
class.Mollicutes.id.3920	rs6043847	20	16259524	T	C	-0.114937	0.0248606	4.55e-06
class.Negativicutes.id.2164	rs1643968	5	165266628	T	C	-0.0565284	0.0112298	4.15e-07
class.Negativicutes.id.2164	rs60274479	16	21249925	T	C	-0.0659623	0.0134137	1.16e-06
class.Negativicutes.id.2164	rs13086907	3	142135117	G	A	0.0625312	0.0131735	1.95e-06
class.Negativicutes.id.2164	rs73232831	4	17413426	G	A	-0.151829	0.0314932	1.87e-06
class.Negativicutes.id.2164	rs71405394	15	101245088	G	A	-0.114178	0.02405	2.17e-06
class.Negativicutes.id.2164	rs61249479	9	124912908	A	C	0.0777075	0.0168628	2.95e-06
class.Negativicutes.id.2164	rs1447205	8	41231597	G	C	-0.0502053	0.0108382	2.93e-06
class.Negativicutes.id.2164	rs4722181	7	22817571	T	G	0.0501306	0.0105798	2e-06
class.Negativicutes.id.2164	rs4463806	10	115597993	T	C	-0.0543966	0.0129365	7.81e-06
class.Negativicutes.id.2164	rs9423647	10	5579818	G	A	0.047817	0.0105282	6.06e-06
class.Negativicutes.id.2164	rs2834062	21	34377485	A	G	0.0489057	0.0108842	8.44e-06
class.Negativicutes.id.2164	rs1649999	10	80086072	A	G	0.0748989	0.0166458	7.58e-06
class.Negativicutes.id.2164	rs1135612	7	75609677	G	A	0.0529785	0.0119177	9.26e-06
class.Verrucomicrobiae.id.4029	rs11729256	4	95027272	T	C	0.0749798	0.0150177	6.73e-07
class.Verrucomicrobiae.id.4029	rs4936098	11	130280667	A	G	0.0648843	0.0135928	1.12e-06
class.Verrucomicrobiae.id.4029	rs9349825	6	56341481	A	G	-0.0704036	0.0147128	2.54e-06
class.Verrucomicrobiae.id.4029	rs74542928	4	100544188	T	C	0.112164	0.0236422	1.63e-06
class.Verrucomicrobiae.id.4029	rs3995795	10	11389614	C	T	0.0641275	0.0140995	5.19e-06
class.Verrucomicrobiae.id.4029	rs2602429	16	81063149	C	T	0.0746844	0.0156194	2.58e-06
class.Verrucomicrobiae.id.4029	rs4242783	10	5064327	G	A	0.0689292	0.0147693	2.64e-06
class.Verrucomicrobiae.id.4029	rs11184341	1	105422565	G	C	0.0655342	0.0142231	4.13e-06
class.Verrucomicrobiae.id.4029	rs61779207	1	41074472	G	A	-0.0758309	0.0167762	6.72e-06
class.Verrucomicrobiae.id.4029	rs117107102	18	49473635	A	G	0.204683	0.0431573	2.92e-06
class.Verrucomicrobiae.id.4029	rs12908520	15	97570657	G	A	0.0618926	0.0130946	2.17e-06
class.Verrucomicrobiae.id.4029	rs111862613	12	130309670	T	C	0.090699	0.0196746	3.74e-06
class.Verrucomicrobiae.id.4029	rs941682	20	31867840	G	A	-0.0631436	0.0143767	9.61e-06
order.Actinomycetales.id.420	rs35011108	6	133007480	A	G	0.241546	0.0503803	1.88e-06
order.Actinomycetales.id.420	rs2889192	9	76394568	G	T	0.0884052	0.0194997	3.97e-06
order.Actinomycetales.id.420	rs34583783	6	67207371	G	T	0.123688	0.0264254	5.54e-06
order.Actinomycetales.id.420	rs4073240	6	169224781	G	A	0.074973	0.0164672	5.68e-06
order.Actinomycetales.id.420	rs58484246	15	29850991	T	C	0.075828	0.0168997	6.67e-06
order.Bacillales.id.1674	rs74887130	21	28684912	C	G	-0.192166	0.0358817	1.16e-07
order.Bacillales.id.1674	rs4617108	7	49423832	A	G	0.248861	0.0525929	1.98e-06
order.Bacillales.id.1674	rs62640857	12	69332975	A	G	0.148238	0.0326455	4.49e-06
order.Bacillales.id.1674	rs1287018	20	5826474	G	A	0.141125	0.0319309	9.87e-06
order.Bacillales.id.1674	rs10410917	19	14970441	T	C	0.11471	0.0250025	5.57e-06
order.Bacillales.id.1674	rs74420793	4	127766709	A	G	-0.164413	0.0353763	3.07e-06
order.Bacillales.id.1674	rs11034576	11	38085711	A	G	0.205765	0.0453311	8.86e-06
order.Bacillales.id.1674	rs10233278	7	117496144	T	C	-0.116319	0.0248527	3.51e-06
order.Bacillales.id.1674	rs11207728	1	61827534	G	A	-0.14455	0.0316912	5.73e-06
order.Bacillales.id.1674	rs11844714	14	49001226	A	G	-0.143245	0.0320272	5.06e-06
order.Bacillales.id.1674	rs12522021	5	78856074	T	A	0.174339	0.0400515	7.6e-06
order.Bacteroidales.id.913	rs55773148	13	70523029	G	A	-0.121514	0.0236759	3.9e-07
order.Bacteroidales.id.913	rs7631304	3	89339527	G	A	-0.0645771	0.0132957	8.37e-07
order.Bacteroidales.id.913	rs73975615	17	6461200	G	A	-0.207018	0.0442633	1.22e-06
order.Bacteroidales.id.913	rs111845179	14	59317502	T	C	0.102648	0.0213843	9.24e-07
order.Bacteroidales.id.913	rs2032750	2	53831026	T	C	-0.0508393	0.0106807	1.92e-06
order.Bacteroidales.id.913	rs7546249	1	176792690	T	A	-0.0567113	0.0118386	1.55e-06
order.Bacteroidales.id.913	rs929878	16	74290641	C	T	-0.0548532	0.012153	4.73e-06
order.Bacteroidales.id.913	rs13291169	9	116888284	C	G	0.0689676	0.0148765	3.75e-06
order.Bacteroidales.id.913	rs17343978	22	27433885	A	C	-0.0552057	0.0120278	8.36e-06
order.Bacteroidales.id.913	rs72706335	1	157495438	T	C	-0.22241	0.0493458	7.66e-06
order.Bacteroidales.id.913	rs11146701	10	39062269	A	G	0.0473596	0.010541	7.08e-06
order.Bacteroidales.id.913	rs62531359	8	70916181	T	G	0.0655728	0.0149891	9.09e-06
order.Bacteroidales.id.913	rs4146051	2	213189994	A	G	-0.107377	0.0245661	8.76e-06
order.Bacteroidales.id.913	rs79585701	8	13110185	A	C	0.0646823	0.0149628	9.99e-06
order.Bacteroidales.id.913	rs4916508	3	195936789	G	A	-0.0466729	0.0105312	8.47e-06
order.Bacteroidales.id.913	rs62575403	9	136493820	C	T	0.140055	0.0311128	7.06e-06
order.Bifidobacteriales.id.432	rs182549	2	136616754	C	T	0.11707	0.0126703	5.94e-20
order.Bifidobacteriales.id.432	rs7322849	13	112859829	T	C	0.110676	0.0200996	1.74e-08
order.Bifidobacteriales.id.432	rs6430601	2	136854537	T	G	0.0845099	0.016945	2.46e-07
order.Bifidobacteriales.id.432	rs1961273	2	137602926	C	T	0.0688125	0.0131699	1.7e-07
order.Bifidobacteriales.id.432	rs1879087	2	136822223	C	T	0.105039	0.0239306	1.05e-06
order.Bifidobacteriales.id.432	rs76671854	5	169748189	C	G	-0.0892981	0.0183177	1.04e-06
order.Bifidobacteriales.id.432	rs4957061	5	521096	T	C	0.0569873	0.0116907	1.15e-06
order.Bifidobacteriales.id.432	rs10841473	12	20378911	G	C	-0.0613031	0.0128844	2.28e-06
order.Bifidobacteriales.id.432	rs4567981	2	49906864	T	A	0.0577763	0.0117388	8.88e-07
order.Bifidobacteriales.id.432	rs13020688	2	192878532	G	A	0.0584045	0.0122081	1.57e-06
order.Bifidobacteriales.id.432	rs677208	18	4304187	G	C	0.0728589	0.0164821	6e-06
order.Bifidobacteriales.id.432	rs11745923	5	475408	G	T	0.0579759	0.0121021	2.49e-06
order.Bifidobacteriales.id.432	rs12446429	16	898055	T	C	0.0810099	0.019073	8.53e-06
order.Bifidobacteriales.id.432	rs11655079	17	75348675	T	C	-0.0586146	0.0129952	5.92e-06
order.Bifidobacteriales.id.432	rs540489	17	72897722	T	G	-0.0632518	0.013817	5.37e-06
order.Bifidobacteriales.id.432	rs857444	6	14617591	C	T	0.0553965	0.0120669	3.82e-06
order.Bifidobacteriales.id.432	rs10857328	4	161211924	T	A	0.0562	0.0126395	7.24e-06
order.Bifidobacteriales.id.432	rs842356	2	135344994	G	A	0.0742056	0.0163818	5.09e-06
order.Bifidobacteriales.id.432	rs10831953	11	13098051	G	A	0.0537537	0.0123746	9.95e-06
order.Bifidobacteriales.id.432	rs7174549	15	92463303	C	T	0.0551726	0.0124655	6.87e-06
order.Bifidobacteriales.id.432	rs73797465	5	142793467	T	G	-0.0942612	0.0208421	4.85e-06
order.Bifidobacteriales.id.432	rs12465599	2	137074850	A	G	0.0530218	0.0117672	7.13e-06
order.Bifidobacteriales.id.432	rs55888705	4	1517826	A	G	0.053673	0.0120586	8.66e-06
order.Bifidobacteriales.id.432	rs6899771	6	97406220	A	G	-0.0914312	0.0202604	7.28e-06
order.Bifidobacteriales.id.432	rs7588568	2	189805077	A	C	-0.060716	0.0130605	3.73e-06
order.Burkholderiales.id.2874	rs62191117	2	239900775	A	G	0.0679995	0.0132471	2.79e-07
order.Burkholderiales.id.2874	rs6087811	20	30596130	T	G	-0.101587	0.0198817	2.88e-07
order.Burkholderiales.id.2874	rs4033856	4	45642485	C	T	0.0833446	0.0167489	5.67e-07
order.Burkholderiales.id.2874	rs2367850	3	193456274	G	C	0.06333	0.0130595	1.24e-06
order.Burkholderiales.id.2874	rs62395635	5	173497796	T	C	0.109911	0.0236375	2.9e-06
order.Burkholderiales.id.2874	rs2321387	13	58689340	G	A	-0.0508514	0.0109588	3.26e-06
order.Burkholderiales.id.2874	rs7638039	3	70588939	T	C	0.0580987	0.012673	4.84e-06
order.Burkholderiales.id.2874	rs2613606	7	111285025	C	T	-0.0499561	0.0109264	4.13e-06
order.Burkholderiales.id.2874	rs72747231	9	84206018	C	G	-0.133729	0.0290738	3.76e-06
order.Burkholderiales.id.2874	rs1928341	1	153240013	A	G	0.0507782	0.0110587	4.52e-06
order.Burkholderiales.id.2874	rs9964679	18	26569901	A	G	0.052509	0.011504	6.06e-06
order.Burkholderiales.id.2874	rs1511453	4	23588462	A	G	0.0910999	0.0199479	8e-06
order.Burkholderiales.id.2874	rs75242906	15	56786407	C	T	-0.120974	0.0281273	9.75e-06
order.Clostridiales.id.1863	rs6815608	4	152131744	T	C	0.104089	0.0210883	3.72e-07
order.Clostridiales.id.1863	rs112334273	21	40703251	G	A	0.0639383	0.0127404	4.07e-07
order.Clostridiales.id.1863	rs6814436	4	161507301	T	C	0.0741858	0.0150814	9.06e-07
order.Clostridiales.id.1863	rs72915163	18	48792829	T	C	-0.0580246	0.0120558	1.39e-06
order.Clostridiales.id.1863	rs2273429	14	52494072	A	G	-0.0726191	0.0153105	4.17e-06
order.Clostridiales.id.1863	rs10774377	12	5942519	A	G	0.0523003	0.0113859	3.81e-06
order.Clostridiales.id.1863	rs13179700	5	149077788	T	C	0.0510953	0.0109569	3.52e-06
order.Clostridiales.id.1863	rs6934062	6	163743050	G	C	0.0522397	0.0116116	7.09e-06
order.Clostridiales.id.1863	rs10209007	2	231676041	G	C	0.0795424	0.0182427	9.6e-06
order.Clostridiales.id.1863	rs1842454	5	105060362	G	A	-0.0543676	0.012734	9.92e-06
order.Clostridiales.id.1863	rs76767978	3	131371980	G	A	0.0699806	0.0156318	8.18e-06
order.Clostridiales.id.1863	rs13105690	4	7420184	T	C	-0.0527441	0.011818	9.37e-06
order.Clostridiales.id.1863	rs7269302	20	50803760	A	T	-0.0965346	0.0212006	8.84e-06
order.Clostridiales.id.1863	rs72738886	5	35770550	T	C	0.0865333	0.0190392	8.42e-06
order.Clostridiales.id.1863	rs76860606	6	12397187	C	G	0.094122	0.0225117	8.58e-06
order.Clostridiales.id.1863	rs290772	2	102126220	G	A	0.084254	0.0196297	1e-05
order.Clostridiales.id.1863	rs6442336	3	12870886	C	T	-0.0547729	0.0124169	9.63e-06
order.Coriobacteriales.id.810	rs719099	10	65799217	A	G	0.0778402	0.0155815	5.43e-07
order.Coriobacteriales.id.810	rs240104	1	176571431	T	C	-0.0603429	0.0126849	1.52e-06
order.Coriobacteriales.id.810	rs11250875	10	1922731	T	C	0.06075	0.0130939	4.83e-06
order.Coriobacteriales.id.810	rs34739816	17	37376685	G	T	0.0965017	0.0207666	3.88e-06
order.Coriobacteriales.id.810	rs76779974	5	125460084	C	G	0.0774888	0.0171877	5.63e-06
order.Coriobacteriales.id.810	rs80046645	5	459415	C	G	0.25584	0.0561995	4.66e-06
order.Coriobacteriales.id.810	rs45480394	19	55857777	T	G	-0.0504262	0.0113307	9.71e-06
order.Coriobacteriales.id.810	rs1816223	12	11494021	A	G	-0.0586265	0.0129006	4.84e-06
order.Coriobacteriales.id.810	rs7898585	10	5644995	T	C	0.0731501	0.0164186	5.25e-06
order.Coriobacteriales.id.810	rs67561917	20	62072077	A	G	-0.0714367	0.0154113	5.39e-06
order.Coriobacteriales.id.810	rs3025411	9	136512906	A	G	0.0926543	0.0209468	8.27e-06
order.Coriobacteriales.id.810	rs11656361	17	8121332	A	C	0.0773006	0.017553	8.02e-06
order.Coriobacteriales.id.810	rs1397793	5	90471451	G	A	-0.0498855	0.0112446	9.77e-06
order.Coriobacteriales.id.810	rs11073596	15	86433579	T	G	0.0510212	0.0114339	8.14e-06
order.Coriobacteriales.id.810	rs2442778	3	11654412	G	A	-0.116408	0.0258545	9.03e-06
order.Coriobacteriales.id.810	rs7540303	1	179629191	C	T	0.0483227	0.0109062	9.62e-06
order.Coriobacteriales.id.810	rs62448869	7	24464799	T	A	-0.0486059	0.0108982	7.87e-06
order.Coriobacteriales.id.810	rs13307134	7	105084680	C	T	0.0565686	0.0126265	7.8e-06
order.Coriobacteriales.id.810	rs4880783	10	1223742	G	T	0.056503	0.0125055	5.9e-06
order.Coriobacteriales.id.810	rs12974142	19	52895166	G	A	0.0789796	0.0177205	8.51e-06
order.Coriobacteriales.id.810	rs8010111	14	39660509	G	A	-0.103377	0.0229286	6.9e-06
order.Desulfovibrionales.id.3156	rs6058181	20	33694801	C	T	0.0836765	0.0166098	2.53e-07
order.Desulfovibrionales.id.3156	rs4506934	17	2856662	C	T	-0.0953383	0.0201367	2.43e-06
order.Desulfovibrionales.id.3156	rs11599763	10	11855599	T	C	-0.0554862	0.0117486	2.61e-06
order.Desulfovibrionales.id.3156	rs2838334	21	45064961	G	A	0.0569024	0.0124223	4.17e-06
order.Desulfovibrionales.id.3156	rs9928243	16	71541641	C	A	-0.0544713	0.0117811	3.97e-06
order.Desulfovibrionales.id.3156	rs112381107	9	15269705	C	T	0.21009	0.0456974	3.22e-06
order.Desulfovibrionales.id.3156	rs16851319	1	203308383	G	C	-0.0729137	0.0150954	2.7e-06
order.Desulfovibrionales.id.3156	rs17791387	9	81834426	A	G	-0.0727501	0.0154369	2.25e-06
order.Desulfovibrionales.id.3156	rs186073	3	31133401	T	C	0.0529219	0.0118542	8.74e-06
order.Desulfovibrionales.id.3156	rs2692012	1	203991605	A	G	0.112244	0.0253553	2.27e-06
order.Desulfovibrionales.id.3156	rs62020470	15	96161065	A	G	-0.0573633	0.0129462	7.51e-06
order.Desulfovibrionales.id.3156	rs3935584	2	233929283	C	T	-0.0524466	0.0115749	7.2e-06
order.Desulfovibrionales.id.3156	rs72647048	8	57865378	T	C	-0.0772459	0.0170876	9e-06
order.Enterobacteriales.id.3468	rs78143293	18	57672335	A	G	-0.0848521	0.0170415	1.2e-06
order.Enterobacteriales.id.3468	rs111229068	11	2563450	A	T	0.110561	0.0241719	3.65e-06
order.Enterobacteriales.id.3468	rs62210023	20	55340092	A	G	0.0606754	0.0130125	3.13e-06
order.Enterobacteriales.id.3468	rs504442	18	55145547	T	G	0.084159	0.0189479	5.17e-06
order.Enterobacteriales.id.3468	rs80319214	2	4015933	C	G	0.0990404	0.0215877	6.95e-06
order.Enterobacteriales.id.3468	rs11026530	11	22379097	T	C	0.0822408	0.0186379	9.43e-06
order.Enterobacteriales.id.3468	rs2374342	2	42133542	C	A	0.0582927	0.0126195	4.52e-06
order.Enterobacteriales.id.3468	rs79757635	13	110840418	C	A	0.0758597	0.0171286	9.32e-06
order.Enterobacteriales.id.3468	rs35673018	16	54327745	G	A	0.0899642	0.0202934	7.63e-06
order.Enterobacteriales.id.3468	rs61973590	14	27718039	C	G	-0.0605392	0.0133696	8.54e-06
order.Enterobacteriales.id.3468	rs4792380	17	13521040	A	T	0.115598	0.0257683	9.49e-06
order.Erysipelotrichales.id.2148	rs62504403	8	38803551	C	T	0.0681159	0.0127883	1.12e-07
order.Erysipelotrichales.id.2148	rs7234058	18	5830507	T	C	-0.0945759	0.0194091	9.12e-07
order.Erysipelotrichales.id.2148	rs17530232	13	40385457	A	G	0.10305	0.0224648	2.79e-06
order.Erysipelotrichales.id.2148	rs2300774	3	195793712	G	A	0.0524152	0.0106784	8.95e-07
order.Erysipelotrichales.id.2148	rs35161940	17	70327224	T	C	-0.0806041	0.0167641	1.85e-06
order.Erysipelotrichales.id.2148	rs10781552	10	133897233	C	T	-0.0552212	0.0116074	2.33e-06
order.Erysipelotrichales.id.2148	rs8003149	14	56156504	C	T	0.0538798	0.0116888	4.08e-06
order.Erysipelotrichales.id.2148	rs4078432	14	48997206	C	T	-0.0608929	0.0133764	4.23e-06
order.Erysipelotrichales.id.2148	rs1074800	5	3002546	A	G	0.0492438	0.010887	6.15e-06
order.Erysipelotrichales.id.2148	rs56970041	14	80357610	T	G	0.0724144	0.0164471	5.4e-06
order.Erysipelotrichales.id.2148	rs7826267	8	2954952	T	G	-0.0839071	0.0199131	9.28e-06
order.Erysipelotrichales.id.2148	rs1884466	1	64139196	C	T	-0.0475363	0.0106939	9.53e-06
order.Erysipelotrichales.id.2148	rs290833	1	97457427	T	G	-0.0497374	0.0111376	8.03e-06
order.Pasteurellales.id.3688	rs12191680	6	129224488	C	G	0.102214	0.0197189	3.05e-07
order.Pasteurellales.id.3688	rs9382510	6	55448491	C	T	-0.0881865	0.0169965	2.48e-07
order.Pasteurellales.id.3688	rs10840326	11	9951672	C	G	-0.0717634	0.0149229	1.44e-06
order.Pasteurellales.id.3688	rs76022354	10	94306385	C	T	0.24289	0.0500406	1.83e-06
order.Pasteurellales.id.3688	rs72756943	5	26531908	G	A	0.13988	0.0303029	3.35e-06
order.Pasteurellales.id.3688	rs78909003	9	105650242	T	C	-0.241159	0.0498372	2.05e-06
order.Pasteurellales.id.3688	rs6092684	20	57274077	A	T	0.0684647	0.014674	3.44e-06
order.Pasteurellales.id.3688	rs4822728	22	26891808	T	C	0.0685479	0.0149032	4.72e-06
order.Pasteurellales.id.3688	rs35510	12	115491973	A	G	0.122729	0.0264958	4.02e-06
order.Pasteurellales.id.3688	rs10965428	9	22718481	C	A	-0.119902	0.0258219	4.29e-06
order.Pasteurellales.id.3688	rs16970009	17	32862601	A	G	0.187381	0.0429572	7.32e-06
order.Pasteurellales.id.3688	rs12050685	15	73477482	A	G	-0.0670948	0.015239	9.19e-06
order.Pasteurellales.id.3688	rs73139353	3	97972214	A	C	-0.222573	0.0484634	8.71e-06
order.Pasteurellales.id.3688	rs6972479	7	116918060	A	G	-0.0781862	0.0175366	7.75e-06
order.Pasteurellales.id.3688	rs9895850	17	64535013	T	C	-0.176406	0.041017	9.08e-06
order.Pasteurellales.id.3688	rs111582866	16	48742489	G	A	-0.113957	0.0256403	7.07e-06
order.Pasteurellales.id.3688	rs62568866	9	6818307	T	A	-0.118018	0.0259206	7.23e-06
order.Pasteurellales.id.3688	rs731534	20	5412480	C	G	-0.0986502	0.0216316	9.46e-06
order.Pasteurellales.id.3688	rs9938097	16	84977389	T	C	-0.0710386	0.0158024	8.23e-06
order.Verrucomicrobiales.id.4030	rs11729256	4	95027272	T	C	0.0749798	0.0150177	6.73e-07
order.Verrucomicrobiales.id.4030	rs4936098	11	130280667	A	G	0.0648843	0.0135928	1.12e-06
order.Verrucomicrobiales.id.4030	rs9349825	6	56341481	A	G	-0.0704036	0.0147128	2.54e-06
order.Verrucomicrobiales.id.4030	rs74542928	4	100544188	T	C	0.112164	0.0236422	1.63e-06
order.Verrucomicrobiales.id.4030	rs3995795	10	11389614	C	T	0.0641275	0.0140995	5.19e-06
order.Verrucomicrobiales.id.4030	rs2602429	16	81063149	C	T	0.0746844	0.0156194	2.58e-06
order.Verrucomicrobiales.id.4030	rs4242783	10	5064327	G	A	0.0689292	0.0147693	2.64e-06
order.Verrucomicrobiales.id.4030	rs11184341	1	105422565	G	C	0.0655342	0.0142231	4.13e-06
order.Verrucomicrobiales.id.4030	rs61779207	1	41074472	G	A	-0.0758309	0.0167762	6.72e-06
order.Verrucomicrobiales.id.4030	rs117107102	18	49473635	A	G	0.204683	0.0431573	2.92e-06
order.Verrucomicrobiales.id.4030	rs12908520	15	97570657	G	A	0.0618926	0.0130946	2.17e-06
order.Verrucomicrobiales.id.4030	rs111862613	12	130309670	T	C	0.090699	0.0196746	3.74e-06
order.Verrucomicrobiales.id.4030	rs941682	20	31867840	G	A	-0.0631436	0.0143767	9.61e-06
order.Victivallales.id.2254	rs2825714	21	21023966	A	G	-0.13741	0.0289246	1.72e-06
order.Victivallales.id.2254	rs17114848	15	25162535	G	A	0.152377	0.0324332	4.06e-06
order.Victivallales.id.2254	rs77599476	20	61394262	A	G	0.230292	0.0480168	1.86e-06
order.Victivallales.id.2254	rs11770843	7	146795379	C	T	0.109431	0.0234879	1.91e-06
order.Victivallales.id.2254	rs72640280	1	11943792	A	G	0.220207	0.0486196	5.18e-06
order.Victivallales.id.2254	rs62570196	9	111086170	C	T	-0.21635	0.0439866	1.08e-06
order.Victivallales.id.2254	rs2731834	5	94720245	C	G	0.109438	0.023693	4.24e-06
order.Victivallales.id.2254	rs2031282	13	20687179	A	G	0.122369	0.0270329	4.38e-06
order.Victivallales.id.2254	rs1002941	15	101242690	G	A	0.105025	0.0233484	8.15e-06
order.Victivallales.id.2254	rs73113483	3	6223568	T	A	-0.131217	0.0288713	8.66e-06
order.Gastranaerophilales.id.1591	rs9864379	3	14306949	T	C	-0.160521	0.0292752	4.66e-08
order.Gastranaerophilales.id.1591	rs11150282	16	80493705	T	C	0.098235	0.0197127	7.36e-07
order.Gastranaerophilales.id.1591	rs16851659	1	230523039	G	C	-0.0895168	0.0186555	1.27e-06
order.Gastranaerophilales.id.1591	rs4129395	9	115975389	G	A	0.0904264	0.0185253	1.22e-06
order.Gastranaerophilales.id.1591	rs1221147	9	122046549	T	A	0.126305	0.0279161	4.86e-06
order.Gastranaerophilales.id.1591	rs79790072	15	100747683	T	C	0.226103	0.0488017	3.54e-06
order.Gastranaerophilales.id.1591	rs73074665	7	20010624	A	T	0.164631	0.0356037	3.62e-06
order.Gastranaerophilales.id.1591	rs113884518	9	24648997	T	C	-0.20591	0.0455376	7.74e-06
order.Gastranaerophilales.id.1591	rs789069	18	1008278	A	C	-0.10413	0.0234459	6.5e-06
order.Gastranaerophilales.id.1591	rs367480	11	2937631	G	A	-0.0841649	0.0185948	7.52e-06
order.Gastranaerophilales.id.1591	rs8028558	15	62055753	A	G	0.08346	0.0188504	9.78e-06
order.Gastranaerophilales.id.1591	rs28678345	17	53906328	T	C	0.213083	0.0471377	8.06e-06
order.Lactobacillales.id.1800	rs2952251	8	10143164	A	G	-0.0629317	0.0124177	3.36e-07
order.Lactobacillales.id.1800	rs35344081	16	991253	G	A	0.0642442	0.0127358	4.16e-07
order.Lactobacillales.id.1800	rs76717940	3	94153993	T	A	0.160943	0.0327	6.55e-07
order.Lactobacillales.id.1800	rs77558518	5	174173171	A	G	-0.106466	0.0223484	1.67e-06
order.Lactobacillales.id.1800	rs11110282	12	100585559	A	G	-0.10239	0.0217849	3.96e-06
order.Lactobacillales.id.1800	rs9581006	13	24973509	C	T	0.22583	0.0469228	1.77e-06
order.Lactobacillales.id.1800	rs4028634	17	40835649	T	C	0.0532915	0.01101	1.35e-06
order.Lactobacillales.id.1800	rs74352383	6	67570929	T	A	-0.103396	0.021758	1.88e-06
order.Lactobacillales.id.1800	rs78938557	7	36349586	T	C	0.10553	0.0233581	2.31e-06
order.Lactobacillales.id.1800	rs57872228	1	200418805	C	T	-0.0688415	0.0146994	2.58e-06
order.Lactobacillales.id.1800	rs1962325	3	4800550	C	G	0.0546878	0.0115069	1.96e-06
order.Lactobacillales.id.1800	rs11730038	4	98049499	G	A	-0.0605384	0.0129052	5.1e-06
order.Lactobacillales.id.1800	rs2370083	14	97526750	G	T	-0.08054	0.0180992	8.33e-06
order.Lactobacillales.id.1800	rs12797734	11	8332350	T	C	0.0571279	0.0127113	7.77e-06
order.Lactobacillales.id.1800	rs34989881	19	51959855	A	G	0.113479	0.0246452	4.09e-06
order.Lactobacillales.id.1800	rs11627423	14	33200623	C	A	0.0499263	0.0109744	5.09e-06
order.Lactobacillales.id.1800	rs111552159	4	184681021	C	G	0.128854	0.0287397	8.31e-06
order.Lactobacillales.id.1800	rs1595463	2	231723657	C	A	0.0479749	0.0108801	7.44e-06
order.Lactobacillales.id.1800	rs74663707	3	184371224	C	T	0.0982594	0.0224613	8.4e-06
order.Methanobacteriales.id.120	rs10202904	2	125440268	T	G	-0.121754	0.0235357	3.01e-07
order.Methanobacteriales.id.120	rs73457410	13	41956181	A	G	0.21534	0.0436695	1.41e-06
order.Methanobacteriales.id.120	rs6776814	3	15053083	T	C	-0.199566	0.0411825	1.63e-06
order.Methanobacteriales.id.120	rs894996	4	104418307	C	A	0.216999	0.0449076	1.88e-06
order.Methanobacteriales.id.120	rs75208022	12	21338861	C	T	-0.227245	0.048763	5.92e-06
order.Methanobacteriales.id.120	rs12825290	12	43701132	C	G	-0.216781	0.0493496	6.08e-06
order.Methanobacteriales.id.120	rs56131665	5	178160975	G	A	0.178661	0.039298	6.18e-06
order.Methanobacteriales.id.120	rs11018665	11	89349287	A	T	0.111465	0.0250516	6.52e-06
order.Methanobacteriales.id.120	rs4257531	3	2086167	G	A	0.164498	0.0364959	7.44e-06
order.Methanobacteriales.id.120	rs6508769	19	28827760	T	C	0.153519	0.0344519	8.23e-06
order.Methanobacteriales.id.120	rs73068003	7	10773932	G	T	-0.15814	0.0351803	8.45e-06
order.Methanobacteriales.id.120	rs10424197	19	46439321	G	A	-0.111274	0.0247517	9.28e-06
order.MollicutesRF9.id.11579	rs74603314	14	46519718	T	C	0.230767	0.0489701	2.28e-06
order.MollicutesRF9.id.11579	rs76373661	3	3771148	G	A	0.0908218	0.0202986	5.16e-06
order.MollicutesRF9.id.11579	rs17235252	7	82536037	T	C	-0.122002	0.0255463	2.16e-06
order.MollicutesRF9.id.11579	rs638542	1	109845252	G	A	-0.070592	0.0157049	5.17e-06
order.MollicutesRF9.id.11579	rs62188991	2	177374176	G	C	-0.110864	0.0241355	5.27e-06
order.MollicutesRF9.id.11579	rs949341	11	112386785	G	A	0.0656602	0.0147216	7.73e-06
order.MollicutesRF9.id.11579	rs13100746	3	165846506	C	T	0.0638979	0.0142685	7.29e-06
order.MollicutesRF9.id.11579	rs515984	10	3521459	T	C	-0.0875451	0.0190685	6.61e-06
order.MollicutesRF9.id.11579	rs7706512	5	17443654	G	A	0.0657351	0.0138979	2.27e-06
order.MollicutesRF9.id.11579	rs11779863	8	15406830	G	A	-0.0772768	0.0172171	6.69e-06
order.MollicutesRF9.id.11579	rs7801843	7	4105705	A	G	-0.0869495	0.0194509	9.47e-06
order.MollicutesRF9.id.11579	rs10071529	5	176287195	G	C	0.125105	0.0278674	8.64e-06
order.MollicutesRF9.id.11579	rs739151	22	42741466	C	G	0.0652659	0.0139773	3.09e-06
order.MollicutesRF9.id.11579	rs114184530	9	116018011	T	C	-0.154545	0.0339992	7.88e-06
order.MollicutesRF9.id.11579	rs12566890	1	61850864	T	G	-0.103134	0.0241775	8.11e-06
order.MollicutesRF9.id.11579	rs3932485	3	184193482	C	T	0.0626209	0.0141623	9.93e-06
order.MollicutesRF9.id.11579	rs7853673	9	116711241	G	A	-0.0624389	0.0139833	6.73e-06
order.NB1n.id.3953	rs60583455	7	1321675	T	C	0.108934	0.021177	2.6e-07
order.NB1n.id.3953	rs2172426	8	18229020	C	T	-0.10212	0.0198947	3.17e-07
order.NB1n.id.3953	rs11251024	10	2095726	G	A	0.104201	0.0206737	6.63e-07
order.NB1n.id.3953	rs13219468	6	68934648	G	C	0.115344	0.0236958	1.41e-06
order.NB1n.id.3953	rs267959	5	10737802	A	G	0.0988612	0.0209676	2.62e-06
order.NB1n.id.3953	rs11606187	11	91589600	A	G	-0.154539	0.0326288	3.31e-06
order.NB1n.id.3953	rs7911787	10	98619568	G	T	-0.223071	0.0470232	3.39e-06
order.NB1n.id.3953	rs72671304	14	39425971	T	C	0.172322	0.0370028	3.8e-06
order.NB1n.id.3953	rs13385922	2	234081324	T	C	0.0929494	0.0201348	3.97e-06
order.NB1n.id.3953	rs4383094	15	81694972	T	C	0.149188	0.0320662	4.28e-06
order.NB1n.id.3953	rs55921101	10	127094261	A	T	-0.109245	0.0236201	4.32e-06
order.NB1n.id.3953	rs12358808	10	1957088	G	T	-0.119662	0.0255597	5.31e-06
order.NB1n.id.3953	rs9542068	13	70306831	T	C	0.0990709	0.0218149	6.52e-06
order.NB1n.id.3953	rs2930903	19	887824	C	G	0.0908335	0.0209434	6.84e-06
order.NB1n.id.3953	rs60775321	15	97318671	T	C	-0.0962425	0.0213842	7.1e-06
order.NB1n.id.3953	rs8126061	20	3405239	T	C	-0.159135	0.0351904	7.36e-06
order.NB1n.id.3953	rs166849	2	200778866	G	A	0.0911053	0.0202239	7.74e-06
order.NB1n.id.3953	rs80270230	2	89331940	G	C	0.176113	0.0393214	8.41e-06
order.Rhodospirillales.id.2667	rs9813022	3	13726736	A	G	-0.0830795	0.0162642	3.07e-07
order.Rhodospirillales.id.2667	rs11630875	15	61775734	T	C	0.0945198	0.0202139	3.7e-06
order.Rhodospirillales.id.2667	rs76784716	2	169033340	A	G	0.136039	0.0284399	1.31e-06
order.Rhodospirillales.id.2667	rs3754624	2	225633812	C	T	0.094128	0.0198389	2.68e-06
order.Rhodospirillales.id.2667	rs1549633	5	27945645	A	C	0.0996735	0.0216667	3.88e-06
order.Rhodospirillales.id.2667	rs7001029	8	131958403	C	T	0.120726	0.0260989	2.83e-06
order.Rhodospirillales.id.2667	rs1035406	5	119372737	G	A	-0.114725	0.0247994	4.07e-06
order.Rhodospirillales.id.2667	rs4278423	10	2670553	T	C	0.105215	0.0233778	3.98e-06
order.Rhodospirillales.id.2667	rs61933850	12	73139398	G	A	0.164663	0.0360285	7e-06
order.Rhodospirillales.id.2667	rs77304857	4	134248015	C	A	-0.0997433	0.0222166	6.02e-06
order.Rhodospirillales.id.2667	rs55876211	3	84471266	C	T	-0.0865002	0.0195197	7.87e-06
order.Rhodospirillales.id.2667	rs11591293	10	113419797	G	T	0.0722755	0.0158186	4.69e-06
order.Rhodospirillales.id.2667	rs4822789	22	27173098	G	C	0.0727755	0.0159522	7.33e-06
order.Rhodospirillales.id.2667	rs13336560	16	88554243	C	T	-0.0695313	0.0157065	9.75e-06
order.Rhodospirillales.id.2667	rs3730086	5	67577051	A	G	0.0800354	0.0178737	7.98e-06
order.Selenomonadales.id.2165	rs1643968	5	165266628	T	C	-0.0565284	0.0112298	4.15e-07
order.Selenomonadales.id.2165	rs60274479	16	21249925	T	C	-0.0659623	0.0134137	1.16e-06
order.Selenomonadales.id.2165	rs13086907	3	142135117	G	A	0.0625312	0.0131735	1.95e-06
order.Selenomonadales.id.2165	rs73232831	4	17413426	G	A	-0.151829	0.0314932	1.87e-06
order.Selenomonadales.id.2165	rs71405394	15	101245088	G	A	-0.114178	0.02405	2.17e-06
order.Selenomonadales.id.2165	rs61249479	9	124912908	A	C	0.0777075	0.0168628	2.95e-06
order.Selenomonadales.id.2165	rs1447205	8	41231597	G	C	-0.0502053	0.0108382	2.93e-06
order.Selenomonadales.id.2165	rs4722181	7	22817571	T	G	0.0501306	0.0105798	2e-06
order.Selenomonadales.id.2165	rs4463806	10	115597993	T	C	-0.0543966	0.0129365	7.81e-06
order.Selenomonadales.id.2165	rs9423647	10	5579818	G	A	0.047817	0.0105282	6.06e-06
order.Selenomonadales.id.2165	rs2834062	21	34377485	A	G	0.0489057	0.0108842	8.44e-06
order.Selenomonadales.id.2165	rs1649999	10	80086072	A	G	0.0748989	0.0166458	7.58e-06
order.Selenomonadales.id.2165	rs1135612	7	75609677	G	A	0.0529785	0.0119177	9.26e-06
family.Acidaminococcaceae.id.2166	rs6923842	6	5723181	T	C	-0.0796106	0.0169192	2.21e-06
family.Acidaminococcaceae.id.2166	rs6589457	11	114701288	A	G	0.165911	0.0349516	2.32e-06
family.Acidaminococcaceae.id.2166	rs2933324	9	107117653	A	G	-0.0662557	0.0140257	2.24e-06
family.Acidaminococcaceae.id.2166	rs262812	6	158647999	T	C	-0.065675	0.0142257	3.25e-06
family.Acidaminococcaceae.id.2166	rs74540770	3	186553389	G	A	-0.108969	0.0243533	7.09e-06
family.Acidaminococcaceae.id.2166	rs6427992	1	203102563	G	C	-0.0595857	0.01296	4.24e-06
family.Acidaminococcaceae.id.2166	rs45497800	20	61991833	T	C	-0.117863	0.0257351	5.86e-06
family.Acidaminococcaceae.id.2166	rs78702810	3	18462531	T	C	-0.143755	0.0323244	9.16e-06
family.Actinomycetaceae.id.421	rs35011108	6	133007480	A	G	0.241826	0.0503796	1.83e-06
family.Actinomycetaceae.id.421	rs2889192	9	76394568	G	T	0.0887537	0.0195009	3.64e-06
family.Actinomycetaceae.id.421	rs34583783	6	67207371	G	T	0.123756	0.026427	5.48e-06
family.Actinomycetaceae.id.421	rs58484246	15	29850991	T	C	0.0761407	0.0169007	6.12e-06
family.Actinomycetaceae.id.421	rs4073240	6	169224781	G	A	0.0747546	0.0164684	6.05e-06
family.Alcaligenaceae.id.2875	rs62191117	2	239900775	A	G	0.0684302	0.0133636	2.76e-07
family.Alcaligenaceae.id.2875	rs9537886	13	58545246	A	C	-0.0570888	0.0110683	2.35e-07
family.Alcaligenaceae.id.2875	rs4033856	4	45642485	C	T	0.081834	0.0168931	1.03e-06
family.Alcaligenaceae.id.2875	rs67737557	20	29836081	C	G	0.0738409	0.0151678	1.04e-06
family.Alcaligenaceae.id.2875	rs17000015	4	75867283	A	T	-0.0609257	0.0125363	1.13e-06
family.Alcaligenaceae.id.2875	rs2367850	3	193456274	G	C	0.0629104	0.0131712	1.85e-06
family.Alcaligenaceae.id.2875	rs7638039	3	70588939	T	C	0.0603335	0.0127779	2.7e-06
family.Alcaligenaceae.id.2875	rs6087811	20	30596130	T	G	-0.0927044	0.0200457	3.37e-06
family.Alcaligenaceae.id.2875	rs62395635	5	173497796	T	C	0.110583	0.0238514	3.35e-06
family.Alcaligenaceae.id.2875	rs112159068	6	138305038	A	T	0.131484	0.0281089	3.56e-06
family.Alcaligenaceae.id.2875	rs6969323	7	104214487	A	C	-0.0593564	0.0129137	3.89e-06
family.Alcaligenaceae.id.2875	rs7302582	12	1396151	G	C	-0.106817	0.023298	3.34e-06
family.Alcaligenaceae.id.2875	rs1153990	5	104233461	A	G	-0.058727	0.0128306	5.97e-06
family.Alcaligenaceae.id.2875	rs9964679	18	26569901	A	G	0.0537051	0.0116008	4.47e-06
family.Alcaligenaceae.id.2875	rs112135816	9	82485327	T	G	-0.0775052	0.0171554	5.28e-06
family.Alcaligenaceae.id.2875	rs2040996	7	111294074	T	C	-0.0490922	0.0110231	7.8e-06
family.Alcaligenaceae.id.2875	rs147968	16	85945839	C	T	0.0489475	0.0110321	9.13e-06
family.Alcaligenaceae.id.2875	rs74776516	11	20763367	T	G	-0.0944052	0.0213287	6.85e-06
family.Alcaligenaceae.id.2875	rs28480294	15	71522509	T	C	-0.0516967	0.0115503	6.61e-06
family.Alcaligenaceae.id.2875	rs79846372	4	83635863	A	G	0.0882459	0.0198328	6.99e-06
family.Bacteroidaceae.id.917	rs6795673	3	10593224	C	T	0.0538565	0.0105251	3.38e-07
family.Bacteroidaceae.id.917	rs28757219	6	29143451	T	A	0.0818398	0.0170319	1.29e-06
family.Bacteroidaceae.id.917	rs9507307	13	24910476	C	T	0.0604456	0.0129128	2.13e-06
family.Bacteroidaceae.id.917	rs66474973	20	58605432	G	T	0.0812515	0.0164479	6.81e-07
family.Bacteroidaceae.id.917	rs11585893	1	10644351	A	G	-0.0740746	0.0147633	1.8e-06
family.Bacteroidaceae.id.917	rs495004	9	112855426	C	G	-0.0607475	0.0129865	3.42e-06
family.Bacteroidaceae.id.917	rs17619981	19	24342250	T	G	0.0880978	0.0187002	2.69e-06
family.Bacteroidaceae.id.917	rs2023437	14	22045949	T	C	-0.0782324	0.0167634	5.02e-06
family.Bacteroidaceae.id.917	rs66710942	3	77215327	C	T	0.0488038	0.0107412	5.86e-06
family.Bacteroidaceae.id.917	rs13207588	6	41519430	A	G	-0.059205	0.0131195	7.49e-06
family.Bacteroidaceae.id.917	rs2366421	3	62019400	T	A	-0.0528153	0.0117124	7.65e-06
family.Bacteroidaceae.id.917	rs1340391	1	102960989	T	C	-0.0592004	0.0132244	6.73e-06
family.BacteroidalesS24.7group.id.11173	rs738193	22	25943322	T	C	0.0847328	0.0165856	3.82e-07
family.BacteroidalesS24.7group.id.11173	rs941000	7	90714667	C	T	0.0850266	0.0163382	3.16e-07
family.BacteroidalesS24.7group.id.11173	rs689695	15	47352866	C	A	0.0814578	0.0167057	1.28e-06
family.BacteroidalesS24.7group.id.11173	rs17043785	2	53139362	T	C	-0.176187	0.0347133	5.12e-07
family.BacteroidalesS24.7group.id.11173	rs10872669	6	151515172	A	G	-0.123071	0.0275665	9.49e-06
family.BacteroidalesS24.7group.id.11173	rs12748533	1	242767252	G	T	-0.0821108	0.0172701	2.59e-06
family.BacteroidalesS24.7group.id.11173	rs6831034	4	149300138	T	A	-0.0956546	0.0205228	6.1e-06
family.BacteroidalesS24.7group.id.11173	rs61508842	3	158653545	T	C	0.122574	0.0272389	7.83e-06
family.BacteroidalesS24.7group.id.11173	rs78609301	6	63236747	A	G	-0.0867065	0.0195709	7.09e-06
family.BacteroidalesS24.7group.id.11173	rs11135366	5	164763068	C	G	0.0842142	0.0183739	8.78e-06
family.BacteroidalesS24.7group.id.11173	rs7217209	17	21205200	C	T	0.0843019	0.0187308	8.43e-06
family.Bifidobacteriaceae.id.433	rs182549	2	136616754	C	T	0.11707	0.0126703	5.94e-20
family.Bifidobacteriaceae.id.433	rs7322849	13	112859829	T	C	0.110676	0.0200996	1.74e-08
family.Bifidobacteriaceae.id.433	rs6430601	2	136854537	T	G	0.0845099	0.016945	2.46e-07
family.Bifidobacteriaceae.id.433	rs1961273	2	137602926	C	T	0.0688125	0.0131699	1.7e-07
family.Bifidobacteriaceae.id.433	rs1879087	2	136822223	C	T	0.105039	0.0239306	1.05e-06
family.Bifidobacteriaceae.id.433	rs76671854	5	169748189	C	G	-0.0892981	0.0183177	1.04e-06
family.Bifidobacteriaceae.id.433	rs4957061	5	521096	T	C	0.0569873	0.0116907	1.15e-06
family.Bifidobacteriaceae.id.433	rs10841473	12	20378911	G	C	-0.0613031	0.0128844	2.28e-06
family.Bifidobacteriaceae.id.433	rs4567981	2	49906864	T	A	0.0577763	0.0117388	8.88e-07
family.Bifidobacteriaceae.id.433	rs13020688	2	192878532	G	A	0.0584045	0.0122081	1.57e-06
family.Bifidobacteriaceae.id.433	rs677208	18	4304187	G	C	0.0728589	0.0164821	6e-06
family.Bifidobacteriaceae.id.433	rs11745923	5	475408	G	T	0.0579759	0.0121021	2.49e-06
family.Bifidobacteriaceae.id.433	rs12446429	16	898055	T	C	0.0810099	0.019073	8.53e-06
family.Bifidobacteriaceae.id.433	rs11655079	17	75348675	T	C	-0.0586146	0.0129952	5.92e-06
family.Bifidobacteriaceae.id.433	rs540489	17	72897722	T	G	-0.0632518	0.013817	5.37e-06
family.Bifidobacteriaceae.id.433	rs857444	6	14617591	C	T	0.0553965	0.0120669	3.82e-06
family.Bifidobacteriaceae.id.433	rs10857328	4	161211924	T	A	0.0562	0.0126395	7.24e-06
family.Bifidobacteriaceae.id.433	rs842356	2	135344994	G	A	0.0742056	0.0163818	5.09e-06
family.Bifidobacteriaceae.id.433	rs10831953	11	13098051	G	A	0.0537537	0.0123746	9.95e-06
family.Bifidobacteriaceae.id.433	rs7174549	15	92463303	C	T	0.0551726	0.0124655	6.87e-06
family.Bifidobacteriaceae.id.433	rs73797465	5	142793467	T	G	-0.0942612	0.0208421	4.85e-06
family.Bifidobacteriaceae.id.433	rs12465599	2	137074850	A	G	0.0530218	0.0117672	7.13e-06
family.Bifidobacteriaceae.id.433	rs55888705	4	1517826	A	G	0.053673	0.0120586	8.66e-06
family.Bifidobacteriaceae.id.433	rs6899771	6	97406220	A	G	-0.0914312	0.0202604	7.28e-06
family.Bifidobacteriaceae.id.433	rs7588568	2	189805077	A	C	-0.060716	0.0130605	3.73e-06
family.Christensenellaceae.id.1866	rs62573205	9	137786999	G	A	-0.0654804	0.0133503	1.49e-06
family.Christensenellaceae.id.1866	rs870002	8	62220151	C	T	0.0488951	0.0109817	6.54e-06
family.Christensenellaceae.id.1866	rs12657403	5	3174785	A	G	0.078108	0.0171887	5.59e-06
family.Christensenellaceae.id.1866	rs117186816	11	123936128	G	A	-0.206476	0.0436362	6.52e-06
family.Christensenellaceae.id.1866	rs9608766	22	29828040	T	C	-0.0682134	0.01496	3.33e-06
family.Christensenellaceae.id.1866	rs4076564	6	169640257	G	A	-0.188623	0.039209	8.06e-06
family.Christensenellaceae.id.1866	rs4805124	19	35884202	C	G	0.0486508	0.0109067	8.36e-06
family.Christensenellaceae.id.1866	rs72706624	9	15518852	G	T	0.0882626	0.0197575	6.38e-06
family.Christensenellaceae.id.1866	rs77867022	7	120333701	G	T	-0.160443	0.0379589	8.82e-06
family.Christensenellaceae.id.1866	rs7211194	17	13541941	C	T	0.0492094	0.0110916	9.94e-06
family.Christensenellaceae.id.1866	rs892686	9	83043376	A	G	0.0506107	0.0109651	4.12e-06
family.Christensenellaceae.id.1866	rs12380890	9	38002256	A	G	-0.0503972	0.0111047	5.78e-06
family.Clostridiaceae1.id.1869	rs12186080	3	132596627	G	A	0.0748236	0.016246	5.34e-06
family.Clostridiaceae1.id.1869	rs2795528	10	43270264	G	A	-0.180969	0.0390911	3.81e-06
family.Clostridiaceae1.id.1869	rs550843	6	165722832	T	C	-0.0734787	0.0168383	7.09e-06
family.Clostridiaceae1.id.1869	rs12341505	9	136710881	G	A	0.0814503	0.0179338	4.54e-06
family.Clostridiaceae1.id.1869	rs4723021	7	30934659	T	C	-0.106376	0.0241944	7.42e-06
family.Clostridiaceae1.id.1869	rs881532	22	47806774	A	G	-0.0533035	0.0119011	7.9e-06
family.Clostridiaceae1.id.1869	rs2817172	1	3041519	C	T	0.0563367	0.012392	5.27e-06
family.Clostridiaceae1.id.1869	rs10875374	1	101804809	C	T	-0.0536759	0.0119436	8.1e-06
family.Clostridiaceae1.id.1869	rs12490337	3	111482845	C	G	-0.0616944	0.013693	6.91e-06
family.Clostridiaceae1.id.1869	rs62397761	6	48093014	A	G	0.0615805	0.0136198	9.08e-06
family.Clostridiaceae1.id.1869	rs56188186	16	87710690	A	G	0.0967774	0.0217471	8.24e-06
family.ClostridialesvadinBB60group.id.11286	rs55682560	15	87392290	C	T	-0.131519	0.0261319	4.97e-07
family.ClostridialesvadinBB60group.id.11286	rs9979874	21	38612024	G	C	-0.0738925	0.0150911	1.05e-06
family.ClostridialesvadinBB60group.id.11286	rs28691777	17	58149405	C	T	0.137134	0.0266996	6.96e-07
family.ClostridialesvadinBB60group.id.11286	rs6588624	1	56849539	G	A	-0.0662317	0.0138147	1.79e-06
family.ClostridialesvadinBB60group.id.11286	rs7538034	1	71391694	T	G	-0.078598	0.0165982	2.37e-06
family.ClostridialesvadinBB60group.id.11286	rs66714985	8	3305122	A	C	0.116908	0.0252447	4.85e-06
family.ClostridialesvadinBB60group.id.11286	rs118104867	8	123977538	C	T	0.214464	0.0455098	3.44e-06
family.ClostridialesvadinBB60group.id.11286	rs2191834	2	229942951	G	T	0.0746375	0.0159136	2.5e-06
family.ClostridialesvadinBB60group.id.11286	rs7725895	5	142244898	A	G	-0.116224	0.0240367	3.94e-06
family.ClostridialesvadinBB60group.id.11286	rs7226487	18	74373125	A	G	-0.0643682	0.0138701	3.58e-06
family.ClostridialesvadinBB60group.id.11286	rs10517600	4	155632958	T	G	0.0626993	0.0139364	6.83e-06
family.ClostridialesvadinBB60group.id.11286	rs17121075	14	85856796	G	A	0.0769254	0.0172234	7.91e-06
family.ClostridialesvadinBB60group.id.11286	rs10904722	10	6714424	C	T	-0.0672314	0.0147123	5.05e-06
family.ClostridialesvadinBB60group.id.11286	rs6755871	2	202450739	C	G	-0.0613825	0.0138976	9.33e-06
family.ClostridialesvadinBB60group.id.11286	rs34088226	5	4308946	A	G	-0.117807	0.026924	7.66e-06
family.ClostridialesvadinBB60group.id.11286	rs13409132	2	205616346	A	G	-0.165419	0.0352154	4.37e-06
family.ClostridialesvadinBB60group.id.11286	rs989682	3	15564453	A	G	0.070194	0.0155364	6.85e-06
family.Coriobacteriaceae.id.811	rs719099	10	65799217	A	G	0.0778402	0.0155815	5.43e-07
family.Coriobacteriaceae.id.811	rs240104	1	176571431	T	C	-0.0603429	0.0126849	1.52e-06
family.Coriobacteriaceae.id.811	rs11250875	10	1922731	T	C	0.06075	0.0130939	4.83e-06
family.Coriobacteriaceae.id.811	rs34739816	17	37376685	G	T	0.0965017	0.0207666	3.88e-06
family.Coriobacteriaceae.id.811	rs76779974	5	125460084	C	G	0.0774888	0.0171877	5.63e-06
family.Coriobacteriaceae.id.811	rs80046645	5	459415	C	G	0.25584	0.0561995	4.66e-06
family.Coriobacteriaceae.id.811	rs45480394	19	55857777	T	G	-0.0504262	0.0113307	9.71e-06
family.Coriobacteriaceae.id.811	rs1816223	12	11494021	A	G	-0.0586265	0.0129006	4.84e-06
family.Coriobacteriaceae.id.811	rs7898585	10	5644995	T	C	0.0731501	0.0164186	5.25e-06
family.Coriobacteriaceae.id.811	rs67561917	20	62072077	A	G	-0.0714367	0.0154113	5.39e-06
family.Coriobacteriaceae.id.811	rs3025411	9	136512906	A	G	0.0926543	0.0209468	8.27e-06
family.Coriobacteriaceae.id.811	rs11656361	17	8121332	A	C	0.0773006	0.017553	8.02e-06
family.Coriobacteriaceae.id.811	rs1397793	5	90471451	G	A	-0.0498855	0.0112446	9.77e-06
family.Coriobacteriaceae.id.811	rs11073596	15	86433579	T	G	0.0510212	0.0114339	8.14e-06
family.Coriobacteriaceae.id.811	rs2442778	3	11654412	G	A	-0.116408	0.0258545	9.03e-06
family.Coriobacteriaceae.id.811	rs7540303	1	179629191	C	T	0.0483227	0.0109062	9.62e-06
family.Coriobacteriaceae.id.811	rs62448869	7	24464799	T	A	-0.0486059	0.0108982	7.87e-06
family.Coriobacteriaceae.id.811	rs13307134	7	105084680	C	T	0.0565686	0.0126265	7.8e-06
family.Coriobacteriaceae.id.811	rs4880783	10	1223742	G	T	0.056503	0.0125055	5.9e-06
family.Coriobacteriaceae.id.811	rs12974142	19	52895166	G	A	0.0789796	0.0177205	8.51e-06
family.Coriobacteriaceae.id.811	rs8010111	14	39660509	G	A	-0.103377	0.0229286	6.9e-06
family.Defluviitaleaceae.id.1924	rs72731813	4	147414743	C	T	-0.149751	0.0293415	2.76e-07
family.Defluviitaleaceae.id.1924	rs4677103	3	72207794	A	G	0.0977203	0.0197033	9.42e-07
family.Defluviitaleaceae.id.1924	rs55658617	21	41811003	T	C	0.177314	0.0361844	1.41e-06
family.Defluviitaleaceae.id.1924	rs9725395	1	85205632	A	G	-0.138357	0.0295185	3.41e-06
family.Defluviitaleaceae.id.1924	rs17051335	4	122202910	C	T	-0.134314	0.0292201	4.58e-06
family.Defluviitaleaceae.id.1924	rs112893842	9	8786663	T	C	0.110761	0.0232545	2.75e-06
family.Defluviitaleaceae.id.1924	rs28696126	7	79734541	A	T	-0.107106	0.0238173	5.56e-06
family.Defluviitaleaceae.id.1924	rs1582238	1	118723685	T	C	0.0801923	0.0167061	1.69e-06
family.Defluviitaleaceae.id.1924	rs1908593	18	59026148	T	C	0.070223	0.0156601	7.86e-06
family.Defluviitaleaceae.id.1924	rs9608282	22	24804081	T	G	0.139014	0.0299429	4.61e-06
family.Defluviitaleaceae.id.1924	rs12122999	1	118782748	G	T	-0.0816766	0.0180938	6.18e-06
family.Defluviitaleaceae.id.1924	rs4344384	10	66407366	G	T	0.0708803	0.0156121	5.86e-06
family.Defluviitaleaceae.id.1924	rs540220	9	93331308	T	C	-0.123954	0.0289814	9.48e-06
family.Desulfovibrionaceae.id.3169	rs6058181	20	33694801	C	T	0.0834742	0.0166111	2.7e-07
family.Desulfovibrionaceae.id.3169	rs4506934	17	2856662	C	T	-0.0943381	0.020138	3.16e-06
family.Desulfovibrionaceae.id.3169	rs2692012	1	203991605	A	G	0.114231	0.0253568	1.56e-06
family.Desulfovibrionaceae.id.3169	rs11599763	10	11855599	T	C	-0.0555931	0.0117493	2.5e-06
family.Desulfovibrionaceae.id.3169	rs2838334	21	45064961	G	A	0.0571419	0.012423	3.82e-06
family.Desulfovibrionaceae.id.3169	rs112381107	9	15269705	C	T	0.211435	0.0456962	2.82e-06
family.Desulfovibrionaceae.id.3169	rs16851319	1	203308383	G	C	-0.0732697	0.0150964	2.4e-06
family.Desulfovibrionaceae.id.3169	rs17791387	9	81834426	A	G	-0.0729251	0.0154381	2.1e-06
family.Desulfovibrionaceae.id.3169	rs9928243	16	71541641	C	A	-0.0541732	0.0117819	4.48e-06
family.Desulfovibrionaceae.id.3169	rs7164160	15	96159374	A	T	-0.0574455	0.0129468	7.34e-06
family.Desulfovibrionaceae.id.3169	rs3935584	2	233929283	C	T	-0.0525838	0.0115757	6.78e-06
family.Desulfovibrionaceae.id.3169	rs72647048	8	57865378	T	C	-0.0770089	0.017089	9.61e-06
family.Enterobacteriaceae.id.3469	rs78143293	18	57672335	A	G	-0.0848521	0.0170415	1.2e-06
family.Enterobacteriaceae.id.3469	rs111229068	11	2563450	A	T	0.110561	0.0241719	3.65e-06
family.Enterobacteriaceae.id.3469	rs62210023	20	55340092	A	G	0.0606754	0.0130125	3.13e-06
family.Enterobacteriaceae.id.3469	rs504442	18	55145547	T	G	0.084159	0.0189479	5.17e-06
family.Enterobacteriaceae.id.3469	rs80319214	2	4015933	C	G	0.0990404	0.0215877	6.95e-06
family.Enterobacteriaceae.id.3469	rs11026530	11	22379097	T	C	0.0822408	0.0186379	9.43e-06
family.Enterobacteriaceae.id.3469	rs2374342	2	42133542	C	A	0.0582927	0.0126195	4.52e-06
family.Enterobacteriaceae.id.3469	rs79757635	13	110840418	C	A	0.0758597	0.0171286	9.32e-06
family.Enterobacteriaceae.id.3469	rs35673018	16	54327745	G	A	0.0899642	0.0202934	7.63e-06
family.Enterobacteriaceae.id.3469	rs61973590	14	27718039	C	G	-0.0605392	0.0133696	8.54e-06
family.Enterobacteriaceae.id.3469	rs4792380	17	13521040	A	T	0.115598	0.0257683	9.49e-06
family.Erysipelotrichaceae.id.2149	rs62504403	8	38803551	C	T	0.0681159	0.0127883	1.12e-07
family.Erysipelotrichaceae.id.2149	rs7234058	18	5830507	T	C	-0.0945759	0.0194091	9.12e-07
family.Erysipelotrichaceae.id.2149	rs17530232	13	40385457	A	G	0.10305	0.0224648	2.79e-06
family.Erysipelotrichaceae.id.2149	rs2300774	3	195793712	G	A	0.0524152	0.0106784	8.95e-07
family.Erysipelotrichaceae.id.2149	rs35161940	17	70327224	T	C	-0.0806041	0.0167641	1.85e-06
family.Erysipelotrichaceae.id.2149	rs10781552	10	133897233	C	T	-0.0552212	0.0116074	2.33e-06
family.Erysipelotrichaceae.id.2149	rs8003149	14	56156504	C	T	0.0538798	0.0116888	4.08e-06
family.Erysipelotrichaceae.id.2149	rs4078432	14	48997206	C	T	-0.0608929	0.0133764	4.23e-06
family.Erysipelotrichaceae.id.2149	rs1074800	5	3002546	A	G	0.0492438	0.010887	6.15e-06
family.Erysipelotrichaceae.id.2149	rs56970041	14	80357610	T	G	0.0724144	0.0164471	5.4e-06
family.Erysipelotrichaceae.id.2149	rs7826267	8	2954952	T	G	-0.0839071	0.0199131	9.28e-06
family.Erysipelotrichaceae.id.2149	rs1884466	1	64139196	C	T	-0.0475363	0.0106939	9.53e-06
family.Erysipelotrichaceae.id.2149	rs290833	1	97457427	T	G	-0.0497374	0.0111376	8.03e-06
family.FamilyXI.id.1936	rs2155352	11	95357209	A	G	-0.150538	0.0302319	6.63e-07
family.FamilyXI.id.1936	rs697771	16	54115200	A	G	-0.117677	0.0251491	3.19e-06
family.FamilyXI.id.1936	rs10759623	9	115821485	C	T	-0.162115	0.032151	5.78e-07
family.FamilyXI.id.1936	rs11547158	7	148921732	A	G	-0.177599	0.0372795	2.7e-06
family.FamilyXI.id.1936	rs488164	1	239995451	T	G	0.117998	0.025516	4.8e-06
family.FamilyXI.id.1936	rs3733511	4	119955787	A	G	0.128253	0.0274718	3.39e-06
family.FamilyXI.id.1936	rs6025153	20	55348292	G	C	0.118619	0.0261969	7.07e-06
family.FamilyXI.id.1936	rs78222136	16	64956642	G	C	0.224835	0.0511672	8.41e-06
family.FamilyXI.id.1936	rs17379710	11	35334668	T	C	-0.116383	0.0252125	3.97e-06
family.FamilyXI.id.1936	rs2156611	18	43345864	T	C	-0.112486	0.0251099	9.43e-06
family.FamilyXIII.id.1957	rs6501525	17	70218627	A	G	0.0561559	0.0115587	1.24e-06
family.FamilyXIII.id.1957	rs118170811	10	102366896	A	G	0.151619	0.0317112	1.8e-06
family.FamilyXIII.id.1957	rs12643275	4	162211872	A	T	-0.0550907	0.0116474	2.42e-06
family.FamilyXIII.id.1957	rs1999289	21	19685992	A	T	-0.0637366	0.013927	2.54e-06
family.FamilyXIII.id.1957	rs482905	1	166557202	G	T	0.0596528	0.012717	3.72e-06
family.FamilyXIII.id.1957	rs3098182	15	50802980	G	T	0.0508511	0.011014	4.04e-06
family.FamilyXIII.id.1957	rs6797051	3	88995218	C	T	-0.0805984	0.0171364	4.89e-06
family.FamilyXIII.id.1957	rs66753613	1	39212021	G	A	0.0651136	0.0144251	8.08e-06
family.FamilyXIII.id.1957	rs7514702	1	186914023	T	C	-0.0663236	0.0141626	3.92e-06
family.FamilyXIII.id.1957	rs7076829	10	7906746	T	A	-0.0516394	0.0112313	4.76e-06
family.FamilyXIII.id.1957	rs10404377	19	16174657	C	A	-0.0503183	0.011165	6.99e-06
family.FamilyXIII.id.1957	rs4293737	3	32373530	A	G	-0.112091	0.0271305	8.38e-06
family.FamilyXIII.id.1957	rs1887048	1	65170838	G	A	0.0579979	0.0129602	9.65e-06
family.FamilyXIII.id.1957	rs12904405	15	94105415	A	G	-0.0851896	0.0192688	7.67e-06
family.Lachnospiraceae.id.1987	rs9929145	16	76559184	G	A	-0.125721	0.0245233	2.84e-07
family.Lachnospiraceae.id.1987	rs11755180	6	161957425	C	G	-0.049227	0.0104894	2.69e-06
family.Lachnospiraceae.id.1987	rs35524804	9	100113683	T	C	-0.0607481	0.0125216	2.45e-06
family.Lachnospiraceae.id.1987	rs11979110	7	130436459	T	C	-0.0500924	0.0105069	1.82e-06
family.Lachnospiraceae.id.1987	rs79086868	9	133791605	T	C	0.0776723	0.0164472	3.01e-06
family.Lachnospiraceae.id.1987	rs112040820	17	80469064	A	G	0.0549584	0.0117086	2.42e-06
family.Lachnospiraceae.id.1987	rs2159863	4	10245354	A	G	-0.0585831	0.0128742	3.7e-06
family.Lachnospiraceae.id.1987	rs11139361	9	72179847	T	C	0.0494463	0.0110503	4.26e-06
family.Lachnospiraceae.id.1987	rs1205443	20	36876868	A	G	0.0501415	0.0112157	7.29e-06
family.Lachnospiraceae.id.1987	rs7359994	19	29408858	T	C	-0.0503142	0.0112482	5.36e-06
family.Lachnospiraceae.id.1987	rs146660815	6	46664437	T	C	-0.215114	0.0476778	6.53e-06
family.Lachnospiraceae.id.1987	rs959845	4	186906801	C	T	-0.0493666	0.0107801	5.17e-06
family.Lachnospiraceae.id.1987	rs10402491	19	13425799	C	T	0.0661701	0.014851	7.58e-06
family.Lachnospiraceae.id.1987	rs13005175	2	232469722	A	G	0.0993483	0.0218395	8.37e-06
family.Lachnospiraceae.id.1987	rs2910921	5	32348593	T	C	0.160302	0.035832	8.42e-06
family.Lachnospiraceae.id.1987	rs12760724	1	214031969	A	C	-0.0484566	0.0107934	7.27e-06
family.Lachnospiraceae.id.1987	rs3127230	10	103392503	C	T	-0.0503537	0.0112201	6.2e-06
family.Lachnospiraceae.id.1987	rs11841382	13	38004672	G	T	-0.0718128	0.017462	9.58e-06
family.Lactobacillaceae.id.1836	rs16861661	1	18501459	G	A	-0.193287	0.0379293	2.7e-07
family.Lactobacillaceae.id.1836	rs921925	19	6928017	A	C	0.0999419	0.0201687	5.77e-07
family.Lactobacillaceae.id.1836	rs768253	8	69010103	T	G	-0.0792344	0.0170604	3.61e-06
family.Lactobacillaceae.id.1836	rs6092149	20	54192992	A	T	-0.0825646	0.0170282	1.38e-06
family.Lactobacillaceae.id.1836	rs328312	16	73890910	T	A	0.082529	0.0168225	8.69e-07
family.Lactobacillaceae.id.1836	rs11674854	2	28903275	C	T	-0.0830224	0.0175267	2.6e-06
family.Lactobacillaceae.id.1836	rs820999	1	16773387	T	G	-0.0758291	0.0170151	8.89e-06
family.Lactobacillaceae.id.1836	rs77478751	3	173151665	A	G	-0.219178	0.0473566	5.96e-06
family.Lactobacillaceae.id.1836	rs74599091	1	179720669	A	G	0.191613	0.0425039	7.7e-06
family.Lactobacillaceae.id.1836	rs9345899	6	67559323	A	G	-0.124042	0.0278946	9.45e-06
family.Lactobacillaceae.id.1836	rs1590596	13	23836941	C	G	-0.10381	0.0220135	3.9e-06
family.Lactobacillaceae.id.1836	rs1530559	2	135755629	G	A	0.0772453	0.0176921	9.65e-06
family.Lactobacillaceae.id.1836	rs62314653	4	109896462	C	A	0.177082	0.0392269	6.59e-06
family.Methanobacteriaceae.id.121	rs10202904	2	125440268	T	G	-0.121754	0.0235357	3.01e-07
family.Methanobacteriaceae.id.121	rs73457410	13	41956181	A	G	0.21534	0.0436695	1.41e-06
family.Methanobacteriaceae.id.121	rs6776814	3	15053083	T	C	-0.199566	0.0411825	1.63e-06
family.Methanobacteriaceae.id.121	rs894996	4	104418307	C	A	0.216999	0.0449076	1.88e-06
family.Methanobacteriaceae.id.121	rs75208022	12	21338861	C	T	-0.227245	0.048763	5.92e-06
family.Methanobacteriaceae.id.121	rs12825290	12	43701132	C	G	-0.216781	0.0493496	6.08e-06
family.Methanobacteriaceae.id.121	rs56131665	5	178160975	G	A	0.178661	0.039298	6.18e-06
family.Methanobacteriaceae.id.121	rs11018665	11	89349287	A	T	0.111465	0.0250516	6.52e-06
family.Methanobacteriaceae.id.121	rs4257531	3	2086167	G	A	0.164498	0.0364959	7.44e-06
family.Methanobacteriaceae.id.121	rs6508769	19	28827760	T	C	0.153519	0.0344519	8.23e-06
family.Methanobacteriaceae.id.121	rs73068003	7	10773932	G	T	-0.15814	0.0351803	8.45e-06
family.Methanobacteriaceae.id.121	rs10424197	19	46439321	G	A	-0.111274	0.0247517	9.28e-06
family.Oxalobacteraceae.id.2966	rs4428215	3	171947435	G	A	0.12561	0.0230053	4.88e-08
family.Oxalobacteraceae.id.2966	rs1569853	6	38550301	T	C	-0.140043	0.0281704	7.45e-07
family.Oxalobacteraceae.id.2966	rs736744	9	87514407	C	T	0.105642	0.0200648	1.49e-07
family.Oxalobacteraceae.id.2966	rs6000536	22	37421469	C	T	-0.118383	0.0241355	7.39e-07
family.Oxalobacteraceae.id.2966	rs36057338	4	189935314	G	T	0.181604	0.0398742	6.26e-06
family.Oxalobacteraceae.id.2966	rs7993559	13	23443627	C	A	0.0921059	0.0201114	5.04e-06
family.Oxalobacteraceae.id.2966	rs12002250	9	19682558	A	C	0.196145	0.044523	5.53e-06
family.Oxalobacteraceae.id.2966	rs111966731	15	93941937	T	C	0.204031	0.0445746	4.56e-06
family.Oxalobacteraceae.id.2966	rs17138946	16	5984558	G	T	-0.189444	0.0430248	8.09e-06
family.Oxalobacteraceae.id.2966	rs11246212	11	610277	T	C	0.13607	0.0291797	4.51e-06
family.Oxalobacteraceae.id.2966	rs934049	2	16056779	G	A	0.109751	0.0238636	4.21e-06
family.Oxalobacteraceae.id.2966	rs12509763	4	84254259	C	G	-0.16332	0.0360823	8.05e-06
family.Oxalobacteraceae.id.2966	rs561239	12	18793583	A	G	0.105525	0.0236769	7.19e-06
family.Oxalobacteraceae.id.2966	rs62435498	7	1794263	C	A	0.181521	0.0400608	7.46e-06
family.Oxalobacteraceae.id.2966	rs80330081	4	67427392	A	C	-0.18756	0.0423688	6.64e-06
family.Pasteurellaceae.id.3689	rs12191680	6	129224488	C	G	0.102214	0.0197189	3.05e-07
family.Pasteurellaceae.id.3689	rs9382510	6	55448491	C	T	-0.0881865	0.0169965	2.48e-07
family.Pasteurellaceae.id.3689	rs10840326	11	9951672	C	G	-0.0717634	0.0149229	1.44e-06
family.Pasteurellaceae.id.3689	rs76022354	10	94306385	C	T	0.24289	0.0500406	1.83e-06
family.Pasteurellaceae.id.3689	rs72756943	5	26531908	G	A	0.13988	0.0303029	3.35e-06
family.Pasteurellaceae.id.3689	rs78909003	9	105650242	T	C	-0.241159	0.0498372	2.05e-06
family.Pasteurellaceae.id.3689	rs6092684	20	57274077	A	T	0.0684647	0.014674	3.44e-06
family.Pasteurellaceae.id.3689	rs4822728	22	26891808	T	C	0.0685479	0.0149032	4.72e-06
family.Pasteurellaceae.id.3689	rs35510	12	115491973	A	G	0.122729	0.0264958	4.02e-06
family.Pasteurellaceae.id.3689	rs10965428	9	22718481	C	A	-0.119902	0.0258219	4.29e-06
family.Pasteurellaceae.id.3689	rs16970009	17	32862601	A	G	0.187381	0.0429572	7.32e-06
family.Pasteurellaceae.id.3689	rs12050685	15	73477482	A	G	-0.0670948	0.015239	9.19e-06
family.Pasteurellaceae.id.3689	rs73139353	3	97972214	A	C	-0.222573	0.0484634	8.71e-06
family.Pasteurellaceae.id.3689	rs6972479	7	116918060	A	G	-0.0781862	0.0175366	7.75e-06
family.Pasteurellaceae.id.3689	rs9895850	17	64535013	T	C	-0.176406	0.041017	9.08e-06
family.Pasteurellaceae.id.3689	rs111582866	16	48742489	G	A	-0.113957	0.0256403	7.07e-06
family.Pasteurellaceae.id.3689	rs62568866	9	6818307	T	A	-0.118018	0.0259206	7.23e-06
family.Pasteurellaceae.id.3689	rs731534	20	5412480	C	G	-0.0986502	0.0216316	9.46e-06
family.Pasteurellaceae.id.3689	rs9938097	16	84977389	T	C	-0.0710386	0.0158024	8.23e-06
family.Peptococcaceae.id.2024	rs35703006	8	28614217	G	T	0.0812655	0.0164355	4.95e-07
family.Peptococcaceae.id.2024	rs4990837	8	3580757	A	G	0.0910387	0.0185869	1.74e-06
family.Peptococcaceae.id.2024	rs150600492	10	129175962	A	C	0.135774	0.0289757	2.31e-06
family.Peptococcaceae.id.2024	rs12634826	3	182984048	T	G	-0.0739885	0.0150931	1.01e-06
family.Peptococcaceae.id.2024	rs12992764	2	188895743	T	G	0.0684213	0.0141137	1.46e-06
family.Peptococcaceae.id.2024	rs75898026	13	113561082	A	G	-0.0821779	0.0173541	2.02e-06
family.Peptococcaceae.id.2024	rs117452796	9	9423378	A	G	-0.257982	0.0549569	3.15e-06
family.Peptococcaceae.id.2024	rs75430375	5	89252884	C	T	-0.147941	0.0317498	3.41e-06
family.Peptococcaceae.id.2024	rs12144792	1	27418225	C	T	0.064399	0.0141246	5.82e-06
family.Peptococcaceae.id.2024	rs11787651	9	15134457	A	G	0.128888	0.0288764	8.29e-06
family.Peptostreptococcaceae.id.2042	rs61841503	10	17019559	G	A	0.0919658	0.0161331	9.8e-09
family.Peptostreptococcaceae.id.2042	rs4692811	4	171180190	C	T	0.0642075	0.0126913	4.21e-07
family.Peptostreptococcaceae.id.2042	rs12377846	9	16786784	C	A	-0.252	0.0511627	7.26e-07
family.Peptostreptococcaceae.id.2042	rs2644627	8	26726641	C	G	-0.0558506	0.011224	6.33e-07
family.Peptostreptococcaceae.id.2042	rs59987323	22	37976422	C	T	-0.0537078	0.011443	2.7e-06
family.Peptostreptococcaceae.id.2042	rs9573937	13	77351196	A	G	-0.0693637	0.0142907	1.71e-06
family.Peptostreptococcaceae.id.2042	rs75819860	18	65324280	T	A	0.126264	0.0268383	2.49e-06
family.Peptostreptococcaceae.id.2042	rs117020988	7	46710977	C	T	0.182411	0.0372126	1.03e-06
family.Peptostreptococcaceae.id.2042	rs1520207	3	151781175	C	T	0.0525658	0.0112476	3.17e-06
family.Peptostreptococcaceae.id.2042	rs76982728	7	44312824	T	C	0.124203	0.0266923	3.24e-06
family.Peptostreptococcaceae.id.2042	rs12986312	19	17414138	T	G	0.0571818	0.0125947	5.77e-06
family.Peptostreptococcaceae.id.2042	rs10805326	4	14324623	G	A	0.0566637	0.012276	4.03e-06
family.Peptostreptococcaceae.id.2042	rs1467258	17	38216487	G	A	0.072584	0.0162321	7.9e-06
family.Peptostreptococcaceae.id.2042	rs59865771	16	89246670	C	T	-0.0573764	0.0127192	7.69e-06
family.Peptostreptococcaceae.id.2042	rs77540684	10	14650535	T	G	0.106725	0.0245638	8.14e-06
family.Peptostreptococcaceae.id.2042	rs6721459	2	67852836	A	G	0.0509823	0.0111975	5.08e-06
family.Porphyromonadaceae.id.943	rs10119172	9	2233969	C	G	-0.0737324	0.014259	1.32e-07
family.Porphyromonadaceae.id.943	rs17065783	3	62035586	A	G	-0.059133	0.0122235	1.79e-06
family.Porphyromonadaceae.id.943	rs6953849	7	69251692	A	G	0.0718149	0.0150724	2.44e-06
family.Porphyromonadaceae.id.943	rs10858364	9	138076081	G	T	0.055316	0.012085	4.31e-06
family.Porphyromonadaceae.id.943	rs12486680	3	191568066	A	C	0.0984639	0.0218573	4.29e-06
family.Porphyromonadaceae.id.943	rs3111851	3	189854046	C	G	0.0581896	0.0121147	2.19e-06
family.Porphyromonadaceae.id.943	rs7330827	13	23531802	T	C	-0.103842	0.0237355	8.05e-06
family.Porphyromonadaceae.id.943	rs35961441	1	240929774	A	C	0.0915257	0.0207306	8.37e-06
family.Porphyromonadaceae.id.943	rs10762312	10	71571863	G	A	-0.052368	0.0118814	8.7e-06
family.Porphyromonadaceae.id.943	rs35233670	17	63750903	T	C	-0.0473576	0.010602	7.91e-06
family.Porphyromonadaceae.id.943	rs864093	4	149825977	A	C	-0.0527939	0.0117499	9.6e-06
family.Porphyromonadaceae.id.943	rs1980561	14	63386516	A	G	-0.0485289	0.0109284	8.95e-06
family.Prevotellaceae.id.960	rs9958960	18	63018983	G	A	-0.0914807	0.0173611	1.06e-07
family.Prevotellaceae.id.960	rs4493272	2	118910912	T	C	-0.0604992	0.0118027	3.02e-07
family.Prevotellaceae.id.960	rs3860225	1	111161677	A	G	0.083936	0.0167936	5.5e-07
family.Prevotellaceae.id.960	rs912860	14	33706908	G	A	-0.229046	0.0483124	9.3e-07
family.Prevotellaceae.id.960	rs12118202	1	210681370	T	C	-0.0751986	0.0147265	5.54e-07
family.Prevotellaceae.id.960	rs2206482	20	9771109	T	G	-0.0569105	0.0117486	1.3e-06
family.Prevotellaceae.id.960	rs9586501	13	105075823	G	A	0.0592681	0.0127329	2.59e-06
family.Prevotellaceae.id.960	rs12057990	1	99470269	C	T	0.0589878	0.0132268	8.97e-06
family.Prevotellaceae.id.960	rs148376875	3	170126707	T	G	0.084515	0.0179163	2.08e-06
family.Prevotellaceae.id.960	rs4685827	3	4864877	T	C	-0.0679529	0.0145407	2.77e-06
family.Prevotellaceae.id.960	rs10131942	14	78643095	C	G	0.0701212	0.0158326	8.61e-06
family.Prevotellaceae.id.960	rs34660375	5	180283881	A	G	-0.0805894	0.0178291	7.4e-06
family.Prevotellaceae.id.960	rs7252711	19	17460999	A	G	-0.0740876	0.0161926	5.57e-06
family.Prevotellaceae.id.960	rs3758087	8	23714609	T	C	0.0564199	0.0124655	8.61e-06
family.Prevotellaceae.id.960	rs34071565	11	119712522	T	A	-0.1567	0.0347882	5.6e-06
family.Prevotellaceae.id.960	rs13069367	3	71801830	A	C	-0.0539768	0.0119687	7.39e-06
family.Prevotellaceae.id.960	rs7975087	12	21404832	C	A	-0.0601448	0.0135454	7.59e-06
family.Prevotellaceae.id.960	rs2278540	3	32408916	G	A	0.0554249	0.0123265	8.44e-06
family.Rhodospirillaceae.id.2717	rs9813022	3	13726736	A	G	-0.0842444	0.0163583	2.53e-07
family.Rhodospirillaceae.id.2717	rs3754624	2	225633812	C	T	0.0971389	0.0200064	1.71e-06
family.Rhodospirillaceae.id.2717	rs55876211	3	84471266	C	T	-0.0911851	0.0196395	2.87e-06
family.Rhodospirillaceae.id.2717	rs76784716	2	169033340	A	G	0.136049	0.0285767	1.49e-06
family.Rhodospirillaceae.id.2717	rs4278423	10	2670553	T	C	0.107529	0.0235725	3.12e-06
family.Rhodospirillaceae.id.2717	rs1549633	5	27945645	A	C	0.0999312	0.0218634	4.7e-06
family.Rhodospirillaceae.id.2717	rs11591293	10	113419797	G	T	0.0743184	0.0158724	2.67e-06
family.Rhodospirillaceae.id.2717	rs74354280	4	134192918	C	T	-0.0911896	0.0204907	6.67e-06
family.Rhodospirillaceae.id.2717	rs61933850	12	73139398	G	A	0.164808	0.0360647	7.23e-06
family.Rhodospirillaceae.id.2717	rs7001029	8	131958403	C	T	0.117366	0.0261324	5.35e-06
family.Rhodospirillaceae.id.2717	rs1035406	5	119372737	G	A	-0.11354	0.0250863	5.84e-06
family.Rhodospirillaceae.id.2717	rs72714493	1	92206218	A	G	0.0816858	0.0180791	7.35e-06
family.Rhodospirillaceae.id.2717	rs12977163	19	28641647	G	C	0.0730951	0.0163491	7.63e-06
family.Rhodospirillaceae.id.2717	rs13336560	16	88554243	C	T	-0.0701719	0.0158061	9.17e-06
family.Rhodospirillaceae.id.2717	rs4822789	22	27173098	G	C	0.0734321	0.0160521	7.01e-06
family.Rhodospirillaceae.id.2717	rs6679026	1	78619512	T	C	0.111984	0.0251088	9.95e-06
family.Rhodospirillaceae.id.2717	rs1923415	6	89268715	A	G	-0.0999238	0.0227326	9.64e-06
family.Rikenellaceae.id.967	rs9603208	13	38044689	G	T	0.0821173	0.0159596	1.92e-07
family.Rikenellaceae.id.967	rs1939881	11	95304834	G	A	-0.105589	0.0206213	5.64e-07
family.Rikenellaceae.id.967	rs67705352	1	19790706	T	G	-0.0549688	0.0110534	6.58e-07
family.Rikenellaceae.id.967	rs4264350	15	71658642	T	C	-0.0526393	0.0108555	1.35e-06
family.Rikenellaceae.id.967	rs62532512	9	14158854	C	A	-0.0504257	0.0107399	2.76e-06
family.Rikenellaceae.id.967	rs67281112	7	135778919	G	C	0.0635814	0.0137451	3.63e-06
family.Rikenellaceae.id.967	rs6837275	4	187842232	A	G	0.0570355	0.011887	1.45e-06
family.Rikenellaceae.id.967	rs9578457	13	22867356	G	A	-0.141478	0.0315848	3.99e-06
family.Rikenellaceae.id.967	rs2833282	21	32496710	G	A	0.0711137	0.0156966	4.31e-06
family.Rikenellaceae.id.967	rs77885767	14	21548634	C	T	-0.156209	0.0336482	2.85e-06
family.Rikenellaceae.id.967	rs59663348	18	4069710	G	A	0.0570915	0.0125048	6.12e-06
family.Rikenellaceae.id.967	rs8130320	21	40580258	A	G	-0.048924	0.0106843	4.73e-06
family.Rikenellaceae.id.967	rs74474130	14	90270821	T	G	0.137747	0.0295688	3.61e-06
family.Rikenellaceae.id.967	rs7242694	18	10338470	C	T	-0.0618674	0.0134882	5.81e-06
family.Rikenellaceae.id.967	rs36021379	21	28515912	A	G	-0.0656005	0.0144903	7.2e-06
family.Rikenellaceae.id.967	rs10217435	9	86052655	C	T	-0.0883756	0.0197506	6.51e-06
family.Rikenellaceae.id.967	rs2447496	8	99188924	G	A	-0.0549203	0.0121904	6.09e-06
family.Rikenellaceae.id.967	rs35909684	8	144441740	A	C	-0.0850181	0.0191539	7.1e-06
family.Rikenellaceae.id.967	rs4783173	16	85396629	C	G	0.0481514	0.0110006	7.06e-06
family.Rikenellaceae.id.967	rs7832304	8	134444155	T	G	-0.0724262	0.016063	8.71e-06
family.Rikenellaceae.id.967	rs10832801	11	17589129	A	C	-0.0534763	0.0122666	7.5e-06
family.Rikenellaceae.id.967	rs9389714	6	100244667	C	T	-0.0636841	0.0143416	8.79e-06
family.Rikenellaceae.id.967	rs6744030	2	174257127	C	T	0.0696747	0.0157103	9.32e-06
family.Ruminococcaceae.id.2050	rs55793120	12	47384118	T	C	0.13822	0.0266152	1.44e-07
family.Ruminococcaceae.id.2050	rs2113833	2	218216801	T	C	0.169146	0.0355009	1.14e-06
family.Ruminococcaceae.id.2050	rs17376049	1	61425267	T	C	0.0848534	0.0172114	7.3e-07
family.Ruminococcaceae.id.2050	rs56199908	9	2801371	T	C	-0.199327	0.0410444	1.66e-06
family.Ruminococcaceae.id.2050	rs10093275	8	69732887	C	T	0.0534595	0.011677	5.35e-06
family.Ruminococcaceae.id.2050	rs76724913	1	24473669	T	G	0.0901053	0.0203104	9.6e-06
family.Ruminococcaceae.id.2050	rs1612733	1	107661606	T	C	0.108708	0.0238006	4.22e-06
family.Ruminococcaceae.id.2050	rs2426816	20	58278102	T	A	-0.0480152	0.0106011	6.04e-06
family.Ruminococcaceae.id.2050	rs3009418	1	147744468	C	A	0.0927607	0.0210123	8.69e-06
family.Ruminococcaceae.id.2050	rs10166469	2	29829167	T	C	-0.053336	0.0120209	8.52e-06
family.Ruminococcaceae.id.2050	rs1158100	8	4555684	A	G	-0.0490539	0.0109865	8.61e-06
family.Ruminococcaceae.id.2050	rs499272	11	116485496	G	C	0.0706431	0.016046	9.29e-06
family.Streptococcaceae.id.1850	rs11110281	12	100584014	T	C	-0.130554	0.0225943	1.4e-08
family.Streptococcaceae.id.1850	rs2952251	8	10143164	A	G	-0.0639298	0.0126525	3.72e-07
family.Streptococcaceae.id.1850	rs4968759	17	61298020	A	G	-0.0544035	0.0111271	8.92e-07
family.Streptococcaceae.id.1850	rs395407	5	169689604	G	C	-0.0826855	0.0172536	1.33e-06
family.Streptococcaceae.id.1850	rs35344081	16	991253	G	A	0.0609349	0.0129703	2.64e-06
family.Streptococcaceae.id.1850	rs2370083	14	97526750	G	T	-0.0842751	0.0184509	4.26e-06
family.Streptococcaceae.id.1850	rs77558518	5	174173171	A	G	-0.104239	0.022806	3.72e-06
family.Streptococcaceae.id.1850	rs76717940	3	94153993	T	A	0.150606	0.0334079	3.09e-06
family.Streptococcaceae.id.1850	rs10028567	4	53657577	C	T	-0.0934027	0.0190343	3.72e-06
family.Streptococcaceae.id.1850	rs72739637	15	41663393	A	G	0.0927983	0.0192021	1.82e-06
family.Streptococcaceae.id.1850	rs16950051	12	120729505	A	G	0.107008	0.0236973	5.34e-06
family.Streptococcaceae.id.1850	rs77968078	1	240441766	G	A	-0.0993013	0.0224788	7.93e-06
family.Streptococcaceae.id.1850	rs28718126	8	15312558	A	G	0.109069	0.0246868	9.41e-06
family.Streptococcaceae.id.1850	rs7916711	10	28588269	A	G	0.0959639	0.021545	6.33e-06
family.Streptococcaceae.id.1850	rs957755	7	46778653	T	G	-0.0642449	0.0142702	7.42e-06
family.Streptococcaceae.id.1850	rs6806351	3	132058723	T	C	-0.0619209	0.0135744	6.94e-06
family.Streptococcaceae.id.1850	rs9903102	17	80576624	C	A	-0.0693015	0.0154096	4.92e-06
family.Streptococcaceae.id.1850	rs57646748	4	37452858	G	A	-0.088021	0.019876	7.88e-06
family.Streptococcaceae.id.1850	rs6563952	16	73391982	G	C	0.0801931	0.0178576	8.71e-06
family.Veillonellaceae.id.2172	rs12741784	1	50088819	C	T	-0.0621452	0.0119266	1.28e-07
family.Veillonellaceae.id.2172	rs79535861	13	38326692	A	C	0.100666	0.0207016	1.58e-06
family.Veillonellaceae.id.2172	rs111810795	14	102897930	C	T	-0.0867108	0.0180573	1.73e-06
family.Veillonellaceae.id.2172	rs12186441	5	132646303	G	A	0.208096	0.0453999	4.53e-06
family.Veillonellaceae.id.2172	rs4797169	18	462180	T	C	0.0587799	0.0128297	4.49e-06
family.Veillonellaceae.id.2172	rs12668619	7	21637810	A	G	0.055301	0.0117654	2.57e-06
family.Veillonellaceae.id.2172	rs2175069	4	23317124	A	G	-0.0526752	0.0114886	4.64e-06
family.Veillonellaceae.id.2172	rs1442060	4	46366067	G	A	-0.0514024	0.0112125	4.51e-06
family.Veillonellaceae.id.2172	rs1447205	8	41231597	G	C	-0.0520689	0.0115656	7.35e-06
family.Veillonellaceae.id.2172	rs114889439	13	61597625	A	G	-0.253809	0.0539169	6.19e-06
family.Veillonellaceae.id.2172	rs4461038	15	78546996	A	G	-0.0554965	0.0119467	3.73e-06
family.Veillonellaceae.id.2172	rs6909981	6	75534152	C	T	-0.0638697	0.0141765	5.48e-06
family.Veillonellaceae.id.2172	rs2561116	5	38348199	T	G	-0.083617	0.0187159	7.89e-06
family.Veillonellaceae.id.2172	rs61264131	6	139188534	A	C	0.202367	0.0464388	6.75e-06
family.Veillonellaceae.id.2172	rs9345168	6	92380922	C	A	0.0509102	0.0113253	8.49e-06
family.Veillonellaceae.id.2172	rs11700976	21	35576123	C	A	0.0503337	0.0113763	9.25e-06
family.Veillonellaceae.id.2172	rs6692542	1	244391618	A	G	0.0534397	0.0118254	8.68e-06
family.Veillonellaceae.id.2172	rs2585520	13	78785141	G	T	-0.0904972	0.0200428	5.27e-06
family.Veillonellaceae.id.2172	rs75768969	13	101617913	C	G	-0.0703773	0.0156855	7.19e-06
family.Veillonellaceae.id.2172	rs1693340	18	30208691	T	C	0.0818934	0.018245	9.25e-06
family.Veillonellaceae.id.2172	rs4263802	8	138319508	G	A	0.050942	0.0114921	7.45e-06
family.Verrucomicrobiaceae.id.4036	rs11729256	4	95027272	T	C	0.0749798	0.0150177	6.73e-07
family.Verrucomicrobiaceae.id.4036	rs4936098	11	130280667	A	G	0.0648691	0.0135928	1.13e-06
family.Verrucomicrobiaceae.id.4036	rs9349825	6	56341481	A	G	-0.0704354	0.0147128	2.51e-06
family.Verrucomicrobiaceae.id.4036	rs74542928	4	100544188	T	C	0.112124	0.0236422	1.65e-06
family.Verrucomicrobiaceae.id.4036	rs3995795	10	11389614	C	T	0.064218	0.0140994	5.03e-06
family.Verrucomicrobiaceae.id.4036	rs2602429	16	81063149	C	T	0.0745516	0.0156195	2.7e-06
family.Verrucomicrobiaceae.id.4036	rs4242783	10	5064327	G	A	0.0687992	0.0147694	2.75e-06
family.Verrucomicrobiaceae.id.4036	rs11184341	1	105422565	G	C	0.0655301	0.014223	4.14e-06
family.Verrucomicrobiaceae.id.4036	rs61779207	1	41074472	G	A	-0.0758811	0.0167762	6.63e-06
family.Verrucomicrobiaceae.id.4036	rs117107102	18	49473635	A	G	0.204683	0.0431573	2.92e-06
family.Verrucomicrobiaceae.id.4036	rs12908520	15	97570657	G	A	0.0619104	0.0130946	2.15e-06
family.Verrucomicrobiaceae.id.4036	rs111862613	12	130309670	T	C	0.0907065	0.0196746	3.73e-06
family.Verrucomicrobiaceae.id.4036	rs941682	20	31867840	G	A	-0.0631526	0.0143767	9.58e-06
family.Victivallaceae.id.2255	rs4396289	11	9316730	C	T	-0.152918	0.0288525	1.54e-07
family.Victivallaceae.id.2255	rs2944282	7	57589803	T	C	-0.124197	0.0257026	1.57e-06
family.Victivallaceae.id.2255	rs11764871	7	146808977	G	T	0.127099	0.025656	7.49e-07
family.Victivallaceae.id.2255	rs6545794	2	60484909	A	G	-0.197786	0.0410495	5.97e-07
family.Victivallaceae.id.2255	rs1603450	7	146913540	T	C	-0.144369	0.0299873	2.28e-06
family.Victivallaceae.id.2255	rs2546105	5	94692439	A	T	0.126643	0.0257111	1.03e-06
family.Victivallaceae.id.2255	rs62570196	9	111086170	C	T	-0.246101	0.0483077	2.7e-07
family.Victivallaceae.id.2255	rs7077363	10	95286954	G	A	0.148942	0.0318366	2.83e-06
family.Victivallaceae.id.2255	rs67832247	2	2649472	C	T	-0.123489	0.0266695	3.24e-06
family.Victivallaceae.id.2255	rs34962571	12	131103256	A	C	-0.186945	0.0418412	6.25e-06
family.Victivallaceae.id.2255	rs7860510	9	94128796	G	C	0.164855	0.0375128	9.6e-06
family.Victivallaceae.id.2255	rs7627405	3	9968555	C	T	-0.134158	0.0301427	8.19e-06
family.Victivallaceae.id.2255	rs61702987	2	31211657	T	C	0.145501	0.0300007	3.08e-06
family.Victivallaceae.id.2255	rs7314815	12	102525047	G	A	0.101088	0.0225594	6.4e-06
family.Victivallaceae.id.2255	rs11671100	19	711637	A	C	-0.160034	0.0349472	4.08e-06
genus..Clostridiuminnocuumgroup.id.14397	rs6890185	5	71186626	T	C	0.113424	0.0233137	1.12e-06
genus..Clostridiuminnocuumgroup.id.14397	rs61267978	18	6348227	T	C	0.14708	0.0320875	5.59e-06
genus..Clostridiuminnocuumgroup.id.14397	rs1948423	3	103025517	T	A	-0.108859	0.023425	3.49e-06
genus..Clostridiuminnocuumgroup.id.14397	rs6577484	1	8419420	G	A	0.160425	0.0360857	8.41e-06
genus..Clostridiuminnocuumgroup.id.14397	rs10074000	5	113126539	T	C	-0.102648	0.0227508	7e-06
genus..Clostridiuminnocuumgroup.id.14397	rs1942371	18	69274308	G	A	-0.157938	0.034187	4.06e-06
genus..Clostridiuminnocuumgroup.id.14397	rs40656	5	9368158	C	T	0.142664	0.0311021	8.62e-06
genus..Clostridiuminnocuumgroup.id.14397	rs71564433	6	143718234	T	A	-0.126746	0.0274657	7.8e-06
genus..Clostridiuminnocuumgroup.id.14397	rs77845139	15	59704208	A	G	-0.114993	0.0257186	8.41e-06
genus..Clostridiuminnocuumgroup.id.14397	rs10506058	12	30268485	A	G	0.0997048	0.0221926	8.92e-06
genus..Clostridiuminnocuumgroup.id.14397	rs4869133	5	95717619	G	A	-0.180591	0.0409505	7.24e-06
genus..Eubacteriumbrachygroup.id.11296	rs112617308	10	94185213	T	C	-0.170873	0.0362844	2.38e-06
genus..Eubacteriumbrachygroup.id.11296	rs9613196	22	26922534	T	A	-0.238718	0.0528561	4.99e-06
genus..Eubacteriumbrachygroup.id.11296	rs62348779	5	17460096	T	C	-0.201481	0.043286	3.78e-06
genus..Eubacteriumbrachygroup.id.11296	rs2913110	10	22892667	C	T	0.105143	0.022942	4.56e-06
genus..Eubacteriumbrachygroup.id.11296	rs4862235	4	184628931	G	A	0.104806	0.0225751	3.73e-06
genus..Eubacteriumbrachygroup.id.11296	rs12151423	2	218237281	A	G	0.101329	0.0227324	9.27e-06
genus..Eubacteriumbrachygroup.id.11296	rs73199919	4	6856564	T	C	-0.236717	0.0531335	8.16e-06
genus..Eubacteriumbrachygroup.id.11296	rs6591893	11	80236833	G	A	0.108225	0.0240319	7.34e-06
genus..Eubacteriumbrachygroup.id.11296	rs720439	22	48190598	A	G	-0.111927	0.0251252	7.03e-06
genus..Eubacteriumbrachygroup.id.11296	rs13139592	4	144665178	T	C	-0.145997	0.0327192	7.97e-06
genus..Eubacteriumbrachygroup.id.11296	rs1384962	14	23060552	A	G	0.120888	0.0266264	6.99e-06
genus..Eubacteriumcoprostanoligenesgroup.id.11375	rs17159861	7	31085162	C	T	0.0962228	0.0168388	1.04e-08
genus..Eubacteriumcoprostanoligenesgroup.id.11375	rs9648214	7	16380806	T	C	-0.0828719	0.016431	2.52e-07
genus..Eubacteriumcoprostanoligenesgroup.id.11375	rs115325767	1	200638489	G	C	0.0783322	0.0174719	2.62e-06
genus..Eubacteriumcoprostanoligenesgroup.id.11375	rs12906958	15	36911598	C	T	-0.0533159	0.0115935	4.35e-06
genus..Eubacteriumcoprostanoligenesgroup.id.11375	rs4076415	15	86440997	T	G	0.0515152	0.0110294	1.99e-06
genus..Eubacteriumcoprostanoligenesgroup.id.11375	rs6762473	3	127139574	C	A	0.0521584	0.0112353	4.26e-06
genus..Eubacteriumcoprostanoligenesgroup.id.11375	rs73109678	7	33603122	G	A	-0.0796956	0.0172275	3.66e-06
genus..Eubacteriumcoprostanoligenesgroup.id.11375	rs10444197	10	2215931	A	G	-0.0505823	0.0113455	5.98e-06
genus..Eubacteriumcoprostanoligenesgroup.id.11375	rs2644213	10	84506096	G	A	0.0538845	0.0121245	9.86e-06
genus..Eubacteriumcoprostanoligenesgroup.id.11375	rs11720857	3	113794507	C	T	0.0630776	0.0144485	9.26e-06
genus..Eubacteriumcoprostanoligenesgroup.id.11375	rs4717831	7	73306506	A	T	0.0786783	0.0174038	9.18e-06
genus..Eubacteriumcoprostanoligenesgroup.id.11375	rs62024432	15	97869293	C	T	-0.0769698	0.0172101	7.5e-06
genus..Eubacteriumcoprostanoligenesgroup.id.11375	rs76898927	3	81595477	G	A	0.123055	0.0266375	4.79e-06
genus..Eubacteriumcoprostanoligenesgroup.id.11375	rs11052069	12	32713919	T	C	0.0477832	0.0107833	9.38e-06
genus..Eubacteriumcoprostanoligenesgroup.id.11375	rs79895140	2	50797401	T	C	-0.0641017	0.0141153	8.62e-06
genus..Eubacteriumeligensgroup.id.14372	rs4583233	16	81820486	A	C	0.0670205	0.0128122	2.84e-07
genus..Eubacteriumeligensgroup.id.14372	rs265534	10	83092007	T	G	-0.0563756	0.0120127	2.27e-06
genus..Eubacteriumeligensgroup.id.14372	rs72839198	2	115197171	C	G	0.155659	0.0375612	3.14e-06
genus..Eubacteriumeligensgroup.id.14372	rs74606150	14	39301409	C	G	-0.196454	0.042565	4.25e-06
genus..Eubacteriumeligensgroup.id.14372	rs6923695	6	70956815	T	G	0.103268	0.0229524	4.87e-06
genus..Eubacteriumeligensgroup.id.14372	rs56080211	2	110260993	C	T	0.123093	0.0282743	9.14e-06
genus..Eubacteriumeligensgroup.id.14372	rs4888188	16	81951937	T	G	-0.053328	0.0119126	7.74e-06
genus..Eubacteriumeligensgroup.id.14372	rs158115	14	77619186	G	C	0.0915271	0.0190611	9.74e-06
genus..Eubacteriumeligensgroup.id.14372	rs2200429	13	107563458	A	G	-0.0888825	0.0198479	5.3e-06
genus..Eubacteriumeligensgroup.id.14372	rs182318	11	31098691	G	A	-0.0824941	0.0195615	8.4e-06
genus..Eubacteriumeligensgroup.id.14372	rs12719051	7	51365152	A	G	0.0916626	0.0208183	7.12e-06
genus..Eubacteriumfissicatenagroup.id.14373	rs3771393	2	71145246	C	T	0.130842	0.0266671	7.38e-07
genus..Eubacteriumfissicatenagroup.id.14373	rs2733072	8	5433699	G	A	0.109644	0.0228306	1.49e-06
genus..Eubacteriumfissicatenagroup.id.14373	rs7104872	11	115165111	G	A	0.138612	0.0291906	2.73e-06
genus..Eubacteriumfissicatenagroup.id.14373	rs151257695	7	73043561	A	G	0.20951	0.0454847	3.1e-06
genus..Eubacteriumfissicatenagroup.id.14373	rs11876297	18	45753272	T	C	0.131469	0.0281712	2.67e-06
genus..Eubacteriumfissicatenagroup.id.14373	rs6934739	6	39940437	A	G	0.111463	0.0252788	9.75e-06
genus..Eubacteriumfissicatenagroup.id.14373	rs10147907	14	89484373	T	G	0.172263	0.039601	8.27e-06
genus..Eubacteriumfissicatenagroup.id.14373	rs1768152	3	39604954	T	C	0.139489	0.0316186	8.7e-06
genus..Eubacteriumfissicatenagroup.id.14373	rs11818408	10	96758467	G	A	0.10585	0.0237114	8.2e-06
genus..Eubacteriumhalliigroup.id.11338	rs13116360	4	111885431	T	C	0.154124	0.0297185	2.94e-07
genus..Eubacteriumhalliigroup.id.11338	rs949971	3	110283389	T	G	-0.0540164	0.0116101	3.29e-06
genus..Eubacteriumhalliigroup.id.11338	rs10798999	1	34308917	C	T	0.0601661	0.0126752	2.61e-06
genus..Eubacteriumhalliigroup.id.11338	rs60254196	7	148856720	A	G	-0.0522832	0.0111865	2.7e-06
genus..Eubacteriumhalliigroup.id.11338	rs10808115	7	100635375	A	C	-0.0504747	0.0109922	4.42e-06
genus..Eubacteriumhalliigroup.id.11338	rs74018587	15	62014160	C	T	0.208943	0.043822	3.7e-06
genus..Eubacteriumhalliigroup.id.11338	rs6550770	3	23663416	T	C	-0.198087	0.0443545	4.82e-06
genus..Eubacteriumhalliigroup.id.11338	rs10501370	11	58040621	C	T	-0.115589	0.0252489	5.42e-06
genus..Eubacteriumhalliigroup.id.11338	rs281379	19	49214274	A	G	-0.0499523	0.0112153	9.33e-06
genus..Eubacteriumhalliigroup.id.11338	rs78056098	11	123789877	G	T	-0.0507411	0.0113758	8.29e-06
genus..Eubacteriumhalliigroup.id.11338	rs138531890	3	195238086	A	G	0.153138	0.0349456	5.43e-06
genus..Eubacteriumhalliigroup.id.11338	rs28584818	3	64664456	A	G	0.126115	0.0268627	4.43e-06
genus..Eubacteriumhalliigroup.id.11338	rs117748144	11	11771637	T	C	-0.126582	0.028712	7.86e-06
genus..Eubacteriumhalliigroup.id.11338	rs17474256	1	104524676	G	A	0.0810805	0.0184573	9.45e-06
genus..Eubacteriumhalliigroup.id.11338	rs630939	18	48384463	C	T	-0.0508914	0.0114352	9.16e-06
genus..Eubacteriumhalliigroup.id.11338	rs17074066	4	183709536	T	C	-0.0813986	0.0189272	9.35e-06
genus..Eubacteriumnodatumgroup.id.11297	rs34297067	14	52185888	A	G	-0.186907	0.0341475	6.6e-08
genus..Eubacteriumnodatumgroup.id.11297	rs113893692	9	28245518	C	T	-0.185107	0.0403573	5.76e-06
genus..Eubacteriumnodatumgroup.id.11297	rs77910827	9	96597985	C	T	0.201788	0.0413568	9.05e-07
genus..Eubacteriumnodatumgroup.id.11297	rs61841040	10	9659749	G	T	0.160621	0.0341609	3.56e-06
genus..Eubacteriumnodatumgroup.id.11297	rs9425984	1	34529736	T	C	-0.130234	0.0292347	7.21e-06
genus..Eubacteriumnodatumgroup.id.11297	rs10263623	7	64894137	C	T	0.193496	0.0439023	8.91e-06
genus..Eubacteriumnodatumgroup.id.11297	rs11006576	10	61322015	A	G	-0.110167	0.024593	7.99e-06
genus..Eubacteriumnodatumgroup.id.11297	rs7880204	1	171060821	T	C	-0.125454	0.0275303	6.84e-06
genus..Eubacteriumnodatumgroup.id.11297	rs6818880	4	94712747	A	G	-0.110081	0.0245964	7.83e-06
genus..Eubacteriumnodatumgroup.id.11297	rs10458299	7	135052348	T	C	-0.187753	0.041969	8.37e-06
genus..Eubacteriumnodatumgroup.id.11297	rs7827125	8	4954912	C	T	0.1223	0.0271331	7.17e-06
genus..Eubacteriumoxidoreducensgroup.id.11339	rs12423772	12	94515340	G	T	0.14098	0.0295029	2.63e-06
genus..Eubacteriumoxidoreducensgroup.id.11339	rs2973294	4	37526679	G	T	0.0923559	0.0195439	2.39e-06
genus..Eubacteriumoxidoreducensgroup.id.11339	rs34561138	16	86480355	G	A	0.216145	0.045992	2.51e-06
genus..Eubacteriumoxidoreducensgroup.id.11339	rs440215	5	106882394	C	T	0.0932766	0.0195294	1.65e-06
genus..Eubacteriumoxidoreducensgroup.id.11339	rs1425962	4	187905399	G	C	0.0906104	0.0200612	7.32e-06
genus..Eubacteriumoxidoreducensgroup.id.11339	rs12129908	1	195064019	C	A	0.0893272	0.0198333	5.8e-06
genus..Eubacteriumrectalegroup.id.14374	rs35398954	15	93006765	A	G	-0.0901402	0.0174602	5.4e-07
genus..Eubacteriumrectalegroup.id.14374	rs117151453	12	20066025	G	C	-0.113141	0.0243541	1.84e-06
genus..Eubacteriumrectalegroup.id.14374	rs16960159	18	37703874	C	G	-0.156596	0.0336234	4.1e-06
genus..Eubacteriumrectalegroup.id.14374	rs314726	2	125553155	T	C	0.0528824	0.0109486	1.38e-06
genus..Eubacteriumrectalegroup.id.14374	rs10797540	1	234530370	A	G	0.0503179	0.0108389	3.53e-06
genus..Eubacteriumrectalegroup.id.14374	rs10248854	7	121281238	C	A	-0.0527827	0.0113463	4.21e-06
genus..Eubacteriumrectalegroup.id.14374	rs3980709	1	170900221	A	T	-0.0622701	0.0140572	6.86e-06
genus..Eubacteriumrectalegroup.id.14374	rs2884897	11	8129537	A	G	-0.129364	0.0289021	6.44e-06
genus..Eubacteriumrectalegroup.id.14374	rs10892089	11	98523638	C	G	-0.0635522	0.0140072	6.22e-06
genus..Eubacteriumrectalegroup.id.14374	rs143694765	1	116082909	T	C	0.0870025	0.019779	9.75e-06
genus..Eubacteriumrectalegroup.id.14374	rs59427698	9	129425745	A	G	-0.0576035	0.0130853	5.37e-06
genus..Eubacteriumrectalegroup.id.14374	rs62547233	9	92013419	A	G	0.0536319	0.0120201	9.9e-06
genus..Eubacteriumrectalegroup.id.14374	rs58498416	15	87881513	C	T	-0.0517316	0.0118196	9.68e-06
genus..Eubacteriumruminantiumgroup.id.11340	rs2116427	5	121182996	A	G	0.0911461	0.0182353	4.67e-07
genus..Eubacteriumruminantiumgroup.id.11340	rs139749	22	25303055	C	T	-0.0845439	0.0171791	8.59e-07
genus..Eubacteriumruminantiumgroup.id.11340	rs72836424	10	129037453	C	T	-0.139825	0.030069	2.62e-06
genus..Eubacteriumruminantiumgroup.id.11340	rs2229917	9	130980937	A	G	0.153538	0.0323922	2.16e-06
genus..Eubacteriumruminantiumgroup.id.11340	rs10131724	14	52219066	A	C	-0.199832	0.0414577	2.39e-06
genus..Eubacteriumruminantiumgroup.id.11340	rs16891896	5	33897589	G	A	-0.174787	0.0390573	2.38e-06
genus..Eubacteriumruminantiumgroup.id.11340	rs7000472	8	138626268	A	G	-0.0762282	0.016523	4.07e-06
genus..Eubacteriumruminantiumgroup.id.11340	rs13025464	2	201610645	T	C	-0.0737077	0.0163786	6.97e-06
genus..Eubacteriumruminantiumgroup.id.11340	rs2418654	2	71247578	C	T	-0.0748879	0.0165852	6.17e-06
genus..Eubacteriumruminantiumgroup.id.11340	rs6676699	1	197978281	G	T	-0.0888124	0.0196447	6.38e-06
genus..Eubacteriumruminantiumgroup.id.11340	rs73139629	12	63306003	A	C	-0.115098	0.0247909	5.36e-06
genus..Eubacteriumruminantiumgroup.id.11340	rs112375806	22	48749548	T	A	0.143141	0.0293757	5.82e-06
genus..Eubacteriumruminantiumgroup.id.11340	rs606117	9	2539358	A	G	0.0833243	0.018056	4.82e-06
genus..Eubacteriumruminantiumgroup.id.11340	rs57340348	6	130030114	T	C	-0.0979429	0.0212166	4.93e-06
genus..Eubacteriumruminantiumgroup.id.11340	rs2817174	1	3044181	C	T	-0.0734306	0.0163687	7.87e-06
genus..Eubacteriumruminantiumgroup.id.11340	rs10923018	1	88523399	G	A	0.0726438	0.0160924	6.8e-06
genus..Eubacteriumruminantiumgroup.id.11340	rs11637981	15	61289622	G	T	-0.073258	0.0160888	5.44e-06
genus..Eubacteriumruminantiumgroup.id.11340	rs17519472	12	30360954	C	T	0.107804	0.0233984	4.7e-06
genus..Eubacteriumruminantiumgroup.id.11340	rs209813	6	11953633	G	A	-0.103488	0.0236391	9.23e-06
genus..Eubacteriumventriosumgroup.id.11341	rs6048195	20	2308307	A	T	-0.0603594	0.011658	2.5e-07
genus..Eubacteriumventriosumgroup.id.11341	rs73615400	20	50140919	T	C	-0.0956303	0.0193428	9.54e-07
genus..Eubacteriumventriosumgroup.id.11341	rs57199565	3	190223732	T	C	0.0783394	0.0160257	7.97e-07
genus..Eubacteriumventriosumgroup.id.11341	rs11617697	13	98785900	A	G	-0.143349	0.0286241	7.22e-07
genus..Eubacteriumventriosumgroup.id.11341	rs16884680	8	114445055	G	T	-0.0906428	0.0191909	1.74e-06
genus..Eubacteriumventriosumgroup.id.11341	rs12964517	18	22460785	G	A	0.0587198	0.0123453	2.07e-06
genus..Eubacteriumventriosumgroup.id.11341	rs876734	12	52423996	C	T	-0.0618696	0.0132532	2.89e-06
genus..Eubacteriumventriosumgroup.id.11341	rs3809430	14	44975510	T	C	-0.0548171	0.0118426	3.55e-06
genus..Eubacteriumventriosumgroup.id.11341	rs72783037	16	60348381	C	A	0.0658926	0.0143747	6.55e-06
genus..Eubacteriumventriosumgroup.id.11341	rs73849225	4	126371814	T	C	0.0975711	0.0224388	5.21e-06
genus..Eubacteriumventriosumgroup.id.11341	rs9316536	13	51938576	T	G	-0.0817111	0.0183121	7.84e-06
genus..Eubacteriumventriosumgroup.id.11341	rs35179274	14	51960625	C	T	-0.0627263	0.013786	5.76e-06
genus..Eubacteriumventriosumgroup.id.11341	rs78250280	1	147291928	G	A	0.0749762	0.0164404	3.36e-06
genus..Eubacteriumventriosumgroup.id.11341	rs66746423	1	109398264	C	T	0.0751501	0.0164978	6.11e-06
genus..Eubacteriumventriosumgroup.id.11341	rs6704822	2	203661779	A	G	0.0739179	0.0166705	6.62e-06
genus..Eubacteriumventriosumgroup.id.11341	rs13082419	3	107736434	C	T	-0.0715522	0.016137	9.56e-06
genus..Eubacteriumventriosumgroup.id.11341	rs66830358	3	171895485	T	A	0.0528752	0.0117972	6.87e-06
genus..Eubacteriumxylanophilumgroup.id.14375	rs17830032	20	57995506	G	A	-0.160597	0.0310515	2.39e-07
genus..Eubacteriumxylanophilumgroup.id.14375	rs13239072	7	43566344	G	A	0.0687427	0.0142728	1.82e-06
genus..Eubacteriumxylanophilumgroup.id.14375	rs79582700	17	66689958	C	G	-0.0951677	0.0199969	2.41e-06
genus..Eubacteriumxylanophilumgroup.id.14375	rs12980122	19	8255478	C	G	-0.108274	0.0238257	5.02e-06
genus..Eubacteriumxylanophilumgroup.id.14375	rs2012708	16	84790559	A	G	0.0573202	0.0126905	6.53e-06
genus..Eubacteriumxylanophilumgroup.id.14375	rs2213117	11	131009660	T	G	0.0877797	0.0189012	4.21e-06
genus..Eubacteriumxylanophilumgroup.id.14375	rs10140184	14	73181783	A	C	0.0576795	0.012599	4.96e-06
genus..Eubacteriumxylanophilumgroup.id.14375	rs10917203	1	22627266	A	C	0.0612633	0.0130917	3.15e-06
genus..Eubacteriumxylanophilumgroup.id.14375	rs112176119	16	73696771	C	T	-0.113455	0.0245762	3.33e-06
genus..Eubacteriumxylanophilumgroup.id.14375	rs1999224	9	130498120	G	T	-0.0949051	0.0203503	3.75e-06
genus..Eubacteriumxylanophilumgroup.id.14375	rs75586835	4	87891938	A	G	-0.114498	0.0263455	9.39e-06
genus..Eubacteriumxylanophilumgroup.id.14375	rs4654122	1	246780557	C	G	0.0553508	0.0123588	7.2e-06
genus..Ruminococcusgauvreauiigroup.id.11342	rs2047242	10	29201860	A	G	-0.067603	0.0133738	2.46e-07
genus..Ruminococcusgauvreauiigroup.id.11342	rs71386687	16	2767894	T	G	0.121037	0.02386	2.91e-07
genus..Ruminococcusgauvreauiigroup.id.11342	rs9870933	3	112372317	A	G	0.0621643	0.0126072	8.49e-07
genus..Ruminococcusgauvreauiigroup.id.11342	rs1391597	12	61119266	C	T	0.0590284	0.0124874	1.86e-06
genus..Ruminococcusgauvreauiigroup.id.11342	rs431418	5	166419552	A	G	-0.094737	0.0210157	5.54e-06
genus..Ruminococcusgauvreauiigroup.id.11342	rs10931481	2	191954852	G	A	0.0610096	0.0130484	3.38e-06
genus..Ruminococcusgauvreauiigroup.id.11342	rs289410	15	85563483	G	A	-0.0654926	0.0139101	2.27e-06
genus..Ruminococcusgauvreauiigroup.id.11342	rs2105937	1	20552072	A	G	0.0580215	0.0127806	5.1e-06
genus..Ruminococcusgauvreauiigroup.id.11342	rs2166943	8	137090850	A	C	0.0566974	0.0123497	5.28e-06
genus..Ruminococcusgauvreauiigroup.id.11342	rs12539819	7	153487396	C	T	0.110654	0.0240684	4.49e-06
genus..Ruminococcusgauvreauiigroup.id.11342	rs12079579	1	161880482	A	G	0.0955324	0.0213436	5.04e-06
genus..Ruminococcusgauvreauiigroup.id.11342	rs73802842	4	18824860	C	A	0.0736808	0.0169665	7.48e-06
genus..Ruminococcusgauvreauiigroup.id.11342	rs13188803	5	112627773	T	A	0.0709419	0.0156855	7.28e-06
genus..Ruminococcusgnavusgroup.id.14376	rs13163520	5	18662686	G	A	-0.127377	0.0233883	5.61e-08
genus..Ruminococcusgnavusgroup.id.14376	rs934940	2	122096018	A	C	-0.105045	0.0229588	2.74e-06
genus..Ruminococcusgnavusgroup.id.14376	rs9872758	3	66701616	T	C	0.0849233	0.0176643	1.66e-06
genus..Ruminococcusgnavusgroup.id.14376	rs2909242	8	129224680	C	A	-0.0909965	0.018351	7.41e-07
genus..Ruminococcusgnavusgroup.id.14376	rs3124783	9	135838591	A	G	-0.11599	0.0249099	2.67e-06
genus..Ruminococcusgnavusgroup.id.14376	rs62167033	2	144700007	T	C	0.185289	0.0396295	3.5e-06
genus..Ruminococcusgnavusgroup.id.14376	rs12989336	2	36259341	G	A	-0.0846861	0.0187936	7.12e-06
genus..Ruminococcusgnavusgroup.id.14376	rs12136548	1	115168097	C	T	0.0901946	0.0196476	3.1e-06
genus..Ruminococcusgnavusgroup.id.14376	rs78399089	3	146290310	T	C	0.144445	0.0326618	6.63e-06
genus..Ruminococcusgnavusgroup.id.14376	rs11597105	10	6512581	A	G	0.114673	0.0250653	6.95e-06
genus..Ruminococcusgnavusgroup.id.14376	rs11864644	16	433078	T	C	-0.139804	0.0318253	5.01e-06
genus..Ruminococcusgnavusgroup.id.14376	rs4388134	4	190110710	C	T	-0.0904997	0.0203544	9.12e-06
genus..Ruminococcustorquesgroup.id.14377	rs35866622	19	49218060	T	C	-0.0612024	0.0109421	2.21e-08
genus..Ruminococcustorquesgroup.id.14377	rs773123	12	56494998	T	A	0.0824005	0.0173862	1.59e-06
genus..Ruminococcustorquesgroup.id.14377	rs10904297	10	4639762	A	G	-0.167804	0.0389812	2.69e-06
genus..Ruminococcustorquesgroup.id.14377	rs8080469	17	14532347	G	A	0.0490727	0.0107036	3.5e-06
genus..Ruminococcustorquesgroup.id.14377	rs77034621	8	76769843	T	G	-0.151553	0.0335878	6.07e-06
genus..Ruminococcustorquesgroup.id.14377	rs73130967	7	54781314	A	T	0.0770375	0.0168264	3.71e-06
genus..Ruminococcustorquesgroup.id.14377	rs1972694	15	25326425	T	A	-0.0614094	0.0137321	8.93e-06
genus..Ruminococcustorquesgroup.id.14377	rs12434631	14	26130404	A	G	0.074697	0.0153401	2.77e-06
genus..Ruminococcustorquesgroup.id.14377	rs158487	5	55576026	A	G	0.0531781	0.0116341	7.52e-06
genus..Ruminococcustorquesgroup.id.14377	rs4073731	11	132663147	T	C	0.0651948	0.0142221	4.05e-06
genus..Ruminococcustorquesgroup.id.14377	rs60603763	10	3901226	C	G	0.124328	0.0275286	5.87e-06
genus..Ruminococcustorquesgroup.id.14377	rs13154778	5	56952803	T	A	0.0563358	0.0129526	7.16e-06
genus..Ruminococcustorquesgroup.id.14377	rs1475330	6	67262102	T	C	0.0523492	0.01182	8.13e-06
genus..Ruminococcustorquesgroup.id.14377	rs10967781	9	27225258	C	A	0.0507994	0.0113322	8.37e-06
genus..Ruminococcustorquesgroup.id.14377	rs8141465	22	21358653	A	G	0.0480778	0.0107442	9.65e-06
genus.Actinomyces.id.423	rs34583783	6	67207371	G	T	0.126596	0.0268461	4.49e-06
genus.Actinomyces.id.423	rs2715439	15	99492313	C	T	0.0746684	0.0164822	6.27e-06
genus.Actinomyces.id.423	rs4146653	10	4782841	G	A	0.0985224	0.0214182	4.5e-06
genus.Actinomyces.id.423	rs35011108	6	133007480	A	G	0.232634	0.0512044	6.34e-06
genus.Actinomyces.id.423	rs4073240	6	169224781	G	A	0.0749687	0.0167368	7.94e-06
genus.Actinomyces.id.423	rs7915461	10	127532121	T	C	0.18776	0.0401636	5.92e-06
genus.Actinomyces.id.423	rs71315246	3	101352439	A	G	-0.0969809	0.021925	9.83e-06
genus.Actinomyces.id.423	rs10787984	10	121356829	G	C	0.094316	0.0213513	9.62e-06
genus.Adlercreutzia.id.812	rs7680684	4	171281359	C	T	-0.083381	0.0168901	9.77e-07
genus.Adlercreutzia.id.812	rs2147798	1	201061818	C	G	0.0922959	0.0192121	1.4e-06
genus.Adlercreutzia.id.812	rs80078995	5	94059857	A	T	-0.11324	0.0232586	1.57e-06
genus.Adlercreutzia.id.812	rs2717140	18	75009770	C	T	-0.119225	0.0251081	2.05e-06
genus.Adlercreutzia.id.812	rs9490822	6	123909083	C	T	-0.0734512	0.0155789	2.54e-06
genus.Adlercreutzia.id.812	rs12522517	5	31991834	A	T	-0.104884	0.0234695	4.41e-06
genus.Adlercreutzia.id.812	rs13231526	7	48844151	C	A	0.143237	0.0311654	4.81e-06
genus.Adlercreutzia.id.812	rs6664405	1	69444163	T	C	-0.0953084	0.0210752	5.23e-06
genus.Adlercreutzia.id.812	rs1046175	10	135204950	C	G	0.112758	0.0255994	6.36e-06
genus.Adlercreutzia.id.812	rs9915817	17	48864179	T	C	0.0749219	0.016833	8.22e-06
genus.Adlercreutzia.id.812	rs55719207	3	105355971	G	A	-0.0699243	0.0158036	9.61e-06
genus.Adlercreutzia.id.812	rs11604400	11	98386085	C	T	-0.102524	0.0234834	9.74e-06
genus.Akkermansia.id.4037	rs11729256	4	95027272	T	C	0.0750473	0.0150184	6.58e-07
genus.Akkermansia.id.4037	rs4936098	11	130280667	A	G	0.0649225	0.0135934	1.1e-06
genus.Akkermansia.id.4037	rs9349825	6	56341481	A	G	-0.0703407	0.0147133	2.6e-06
genus.Akkermansia.id.4037	rs74542928	4	100544188	T	C	0.112623	0.0236434	1.48e-06
genus.Akkermansia.id.4037	rs3995795	10	11389614	C	T	0.0641175	0.0140999	5.22e-06
genus.Akkermansia.id.4037	rs2602429	16	81063149	C	T	0.0745352	0.0156201	2.72e-06
genus.Akkermansia.id.4037	rs61779207	1	41074472	G	A	-0.0760539	0.0167769	6.32e-06
genus.Akkermansia.id.4037	rs11184341	1	105422565	G	C	0.0655855	0.0142236	4.06e-06
genus.Akkermansia.id.4037	rs4242783	10	5064327	G	A	0.0685454	0.0147701	3e-06
genus.Akkermansia.id.4037	rs117107102	18	49473635	A	G	0.204406	0.0431629	3.01e-06
genus.Akkermansia.id.4037	rs12908520	15	97570657	G	A	0.061772	0.0130954	2.26e-06
genus.Akkermansia.id.4037	rs111862613	12	130309670	T	C	0.0911199	0.0196748	3.39e-06
genus.Akkermansia.id.4037	rs941682	20	31867840	G	A	-0.0632957	0.0143777	9.17e-06
genus.Alistipes.id.968	rs67281112	7	135778919	G	C	0.0634575	0.0137846	3.92e-06
genus.Alistipes.id.968	rs67705352	1	19790706	T	G	-0.0532404	0.0110864	1.65e-06
genus.Alistipes.id.968	rs11769002	7	62443498	G	A	-0.0528793	0.0109389	1.45e-06
genus.Alistipes.id.968	rs7129639	11	17511427	C	A	-0.0524955	0.0109584	1.78e-06
genus.Alistipes.id.968	rs1689282	9	14080129	A	C	-0.0520061	0.0113942	5.28e-06
genus.Alistipes.id.968	rs11958296	5	177755179	A	G	-0.0981222	0.0218272	9.3e-06
genus.Alistipes.id.968	rs8130320	21	40580258	A	G	-0.049002	0.010717	4.84e-06
genus.Alistipes.id.968	rs2875322	11	130887552	T	C	-0.0580945	0.0131432	8.78e-06
genus.Alistipes.id.968	rs2290844	10	127787142	C	T	0.0813969	0.0191632	9.1e-06
genus.Alistipes.id.968	rs2450745	8	144428720	A	C	-0.080524	0.0184702	7.12e-06
genus.Alistipes.id.968	rs62576416	9	112120264	T	C	0.0492647	0.0109733	7.5e-06
genus.Alistipes.id.968	rs1107244	13	38057357	G	A	0.0758558	0.0171182	3.59e-06
genus.Alistipes.id.968	rs34417064	17	52776479	A	G	-0.048202	0.0106868	7.01e-06
genus.Alistipes.id.968	rs12990744	2	178000949	C	T	-0.0776618	0.0172986	8.21e-06
genus.Alistipes.id.968	rs4810359	20	41191335	A	G	-0.0652428	0.0146155	7.5e-06
genus.Allisonella.id.2174	rs602075	9	79110160	A	G	0.168974	0.0296976	3.57e-08
genus.Allisonella.id.2174	rs35778461	9	100150556	C	T	0.146679	0.0297186	1.21e-06
genus.Allisonella.id.2174	rs6742198	2	33607071	G	A	0.149152	0.0316484	3.35e-06
genus.Allisonella.id.2174	rs1901739	5	114286707	T	G	0.115769	0.0248626	3.59e-06
genus.Allisonella.id.2174	rs76904847	7	137968010	G	A	0.148523	0.0334857	6.09e-06
genus.Allisonella.id.2174	rs35110698	12	28018998	T	C	-0.146322	0.0320852	5.72e-06
genus.Allisonella.id.2174	rs7898615	10	122413451	T	G	0.167966	0.0373586	8.87e-06
genus.Allisonella.id.2174	rs594561	11	88632972	C	T	0.112231	0.0251681	9.41e-06
genus.Allisonella.id.2174	rs685403	18	75370866	G	C	-0.175203	0.0404474	4.88e-06
genus.Alloprevotella.id.961	rs12675596	8	69994816	G	T	0.145669	0.0290678	9.64e-07
genus.Alloprevotella.id.961	rs58212166	4	189076705	A	G	-0.161506	0.0359102	7.94e-06
genus.Alloprevotella.id.961	rs34619204	21	40993008	G	A	-0.156037	0.0344392	8.84e-06
genus.Alloprevotella.id.961	rs17380632	3	79794395	A	T	0.125564	0.0280409	9.27e-06
genus.Alloprevotella.id.961	rs4680035	3	152805600	A	G	-0.119599	0.0259446	4.99e-06
genus.Alloprevotella.id.961	rs4364940	1	234126516	A	G	0.126418	0.0282207	8.58e-06
genus.Alloprevotella.id.961	rs2154444	21	36053643	T	G	0.138234	0.0308961	8.37e-06
genus.Anaerofilum.id.2053	rs816292	12	117811409	T	C	-0.113003	0.02204	2.64e-07
genus.Anaerofilum.id.2053	rs79598899	2	191139151	C	T	0.182586	0.0357284	3.75e-07
genus.Anaerofilum.id.2053	rs4506496	1	247145690	G	A	0.10309	0.0212861	1.49e-06
genus.Anaerofilum.id.2053	rs712981	3	129686434	A	C	0.10076	0.0202902	6.83e-07
genus.Anaerofilum.id.2053	rs17105491	10	125294406	G	C	-0.193107	0.0411187	1.57e-06
genus.Anaerofilum.id.2053	rs10794359	11	1051715	T	C	-0.0953524	0.02006	2.23e-06
genus.Anaerofilum.id.2053	rs17096874	14	30991358	C	T	-0.126337	0.0268919	2.86e-06
genus.Anaerofilum.id.2053	rs356049	17	6450532	G	A	0.132603	0.0289802	6.56e-06
genus.Anaerofilum.id.2053	rs1563175	2	3838940	A	C	0.0923834	0.0202157	5.54e-06
genus.Anaerofilum.id.2053	rs17012738	2	76698142	T	G	0.0903417	0.0200239	7.24e-06
genus.Anaerofilum.id.2053	rs9299345	9	104339812	T	C	-0.1364	0.0302372	8.04e-06
genus.Anaerofilum.id.2053	rs4244069	12	67167461	G	A	-0.146775	0.0326594	9.81e-06
genus.Anaerostipes.id.1991	rs7193624	16	77574020	C	T	0.0750642	0.0150723	5.35e-07
genus.Anaerostipes.id.1991	rs2804244	10	117383184	A	G	-0.053089	0.0110983	2.04e-06
genus.Anaerostipes.id.1991	rs62215703	21	25873624	G	A	0.0644965	0.0136702	1.98e-06
genus.Anaerostipes.id.1991	rs2396460	2	228018671	T	C	-0.0512653	0.0109555	2.91e-06
genus.Anaerostipes.id.1991	rs3900776	9	13525082	G	A	-0.110013	0.0236302	2.75e-06
genus.Anaerostipes.id.1991	rs2014785	3	171100102	T	C	0.0515687	0.0112199	4.68e-06
genus.Anaerostipes.id.1991	rs62157625	2	142774333	T	C	0.088573	0.0185548	1.45e-06
genus.Anaerostipes.id.1991	rs6726833	2	39351569	C	A	-0.0877497	0.0189408	3.32e-06
genus.Anaerostipes.id.1991	rs6474958	9	1582701	A	G	-0.0500065	0.0112001	6.74e-06
genus.Anaerostipes.id.1991	rs6854026	4	169690814	T	C	-0.0508482	0.0109075	3.2e-06
genus.Anaerostipes.id.1991	rs78735375	19	1497547	A	C	-0.137429	0.0305304	5.33e-06
genus.Anaerostipes.id.1991	rs7823228	8	128397494	G	C	-0.0621085	0.0136614	5.84e-06
genus.Anaerostipes.id.1991	rs13376554	1	67595108	A	T	0.197389	0.0458642	7.72e-06
genus.Anaerostipes.id.1991	rs60983350	17	2850737	G	A	-0.0539901	0.0116575	4.42e-06
genus.Anaerostipes.id.1991	rs10502061	11	105615253	A	G	0.0835752	0.0192017	7.94e-06
genus.Anaerotruncus.id.2054	rs6563550	13	38058413	T	C	0.0877135	0.0176745	2.35e-07
genus.Anaerotruncus.id.2054	rs8005030	14	30607199	C	T	0.0554447	0.0117854	2.28e-06
genus.Anaerotruncus.id.2054	rs4669806	2	12200752	G	T	0.0576389	0.0122994	2.42e-06
genus.Anaerotruncus.id.2054	rs10150232	14	30418008	A	G	0.0567088	0.0124877	6.68e-06
genus.Anaerotruncus.id.2054	rs1272208	9	78630894	G	T	-0.0611743	0.0129831	4.28e-06
genus.Anaerotruncus.id.2054	rs12056802	8	74713100	C	G	0.0774194	0.0177178	6.13e-06
genus.Anaerotruncus.id.2054	rs11018566	11	89040226	A	G	-0.156465	0.0366032	6.14e-06
genus.Anaerotruncus.id.2054	rs7675045	4	172808992	A	T	-0.0497815	0.0110573	6.92e-06
genus.Anaerotruncus.id.2054	rs1431492	3	150855371	C	T	-0.0654996	0.0146188	7.36e-06
genus.Anaerotruncus.id.2054	rs9347879	6	165015261	T	C	0.050618	0.011049	4.22e-06
genus.Anaerotruncus.id.2054	rs17734739	2	211663702	T	C	0.0660052	0.014908	7.43e-06
genus.Anaerotruncus.id.2054	rs6494922	15	33459867	A	G	0.0903106	0.0202257	6.62e-06
genus.Anaerotruncus.id.2054	rs34449434	12	76523655	A	C	-0.0497004	0.0113402	9.85e-06
genus.Anaerotruncus.id.2054	rs7155595	14	77502546	C	A	0.0539336	0.0118903	7.55e-06
genus.Anaerotruncus.id.2054	rs115414803	4	88163243	A	C	-0.144356	0.0317524	6.83e-06
genus.Anaerotruncus.id.2054	rs2704155	11	54908652	T	A	-0.106235	0.0234815	5.42e-06
genus.Bacteroides.id.918	rs6795673	3	10593224	C	T	0.0538565	0.0105251	3.38e-07
genus.Bacteroides.id.918	rs28757219	6	29143451	T	A	0.0818398	0.0170319	1.29e-06
genus.Bacteroides.id.918	rs9507307	13	24910476	C	T	0.0604456	0.0129128	2.13e-06
genus.Bacteroides.id.918	rs66474973	20	58605432	G	T	0.0812515	0.0164479	6.81e-07
genus.Bacteroides.id.918	rs11585893	1	10644351	A	G	-0.0740746	0.0147633	1.8e-06
genus.Bacteroides.id.918	rs495004	9	112855426	C	G	-0.0607475	0.0129865	3.42e-06
genus.Bacteroides.id.918	rs17619981	19	24342250	T	G	0.0880978	0.0187002	2.69e-06
genus.Bacteroides.id.918	rs2023437	14	22045949	T	C	-0.0782324	0.0167634	5.02e-06
genus.Bacteroides.id.918	rs66710942	3	77215327	C	T	0.0488038	0.0107412	5.86e-06
genus.Bacteroides.id.918	rs13207588	6	41519430	A	G	-0.059205	0.0131195	7.49e-06
genus.Bacteroides.id.918	rs2366421	3	62019400	T	A	-0.0528153	0.0117124	7.65e-06
genus.Bacteroides.id.918	rs1340391	1	102960989	T	C	-0.0592004	0.0132244	6.73e-06
genus.Barnesiella.id.944	rs2276875	4	5730954	A	G	-0.0697176	0.0139537	4.65e-07
genus.Barnesiella.id.944	rs2428166	6	110831148	G	A	-0.165859	0.0337309	8.51e-07
genus.Barnesiella.id.944	rs60316894	12	54872438	C	T	-0.121478	0.025184	1.19e-06
genus.Barnesiella.id.944	rs35177866	3	181589155	A	G	0.0917125	0.0190133	2.95e-06
genus.Barnesiella.id.944	rs13242616	7	122021518	T	C	-0.0583747	0.0123176	2.29e-06
genus.Barnesiella.id.944	rs79795328	4	114546595	A	G	-0.0818645	0.0176441	4.23e-06
genus.Barnesiella.id.944	rs2057922	7	10076378	G	C	0.0915241	0.0194623	3.83e-06
genus.Barnesiella.id.944	rs199035	6	23435415	G	A	0.0559495	0.0119716	3e-06
genus.Barnesiella.id.944	rs62251337	3	44327429	A	G	-0.0690763	0.0149374	4.24e-06
genus.Barnesiella.id.944	rs77455852	5	54107036	T	G	-0.0891491	0.0195601	3.16e-06
genus.Barnesiella.id.944	rs11155559	6	148601905	T	C	0.0956023	0.0212961	8.92e-06
genus.Barnesiella.id.944	rs12909713	15	87145913	C	T	-0.0550716	0.0120039	4.95e-06
genus.Barnesiella.id.944	rs113258194	2	180020849	A	G	0.098992	0.0214121	7.31e-06
genus.Barnesiella.id.944	rs28479800	1	206216607	A	T	-0.09152	0.0210002	7.93e-06
genus.Barnesiella.id.944	rs76181748	8	105458416	C	T	-0.0778559	0.017164	6.78e-06
genus.Barnesiella.id.944	rs72684847	4	102616869	T	C	-0.114369	0.0253873	6.76e-06
genus.Barnesiella.id.944	rs28418786	8	25834694	C	G	-0.0791324	0.0174957	6.48e-06
genus.Bifidobacterium.id.436	rs182549	2	136616754	C	T	0.119703	0.0127294	1.28e-20
genus.Bifidobacterium.id.436	rs7322849	13	112859829	T	C	0.112428	0.0201813	1.08e-08
genus.Bifidobacterium.id.436	rs1961273	2	137602926	C	T	0.0674036	0.0132319	3.51e-07
genus.Bifidobacterium.id.436	rs6430601	2	136854537	T	G	0.0796261	0.0170313	1.09e-06
genus.Bifidobacterium.id.436	rs10841473	12	20378911	G	C	-0.0624207	0.0129438	1.65e-06
genus.Bifidobacterium.id.436	rs1879087	2	136822223	C	T	0.105365	0.0240529	1.45e-06
genus.Bifidobacterium.id.436	rs56108664	5	537890	T	C	0.0729971	0.0157926	2.44e-06
genus.Bifidobacterium.id.436	rs2686790	7	48090746	T	C	0.070741	0.0157926	7.5e-06
genus.Bifidobacterium.id.436	rs4567981	2	49906864	T	A	0.0562084	0.0117923	1.93e-06
genus.Bifidobacterium.id.436	rs2491158	10	126089703	G	A	0.0712624	0.015983	8.05e-06
genus.Bifidobacterium.id.436	rs76671854	5	169748189	C	G	-0.0846055	0.0184003	3.96e-06
genus.Bifidobacterium.id.436	rs75344046	21	31861790	C	T	0.232354	0.0505979	4.86e-06
genus.Bifidobacterium.id.436	rs540489	17	72897722	T	G	-0.0637641	0.0138746	5.19e-06
genus.Bifidobacterium.id.436	rs857444	6	14617591	C	T	0.0558234	0.0121219	3.57e-06
genus.Bifidobacterium.id.436	rs13020688	2	192878532	G	A	0.0562696	0.0122617	4.07e-06
genus.Bifidobacterium.id.436	rs12022129	1	207003374	G	A	0.0619356	0.0138937	8e-06
genus.Bifidobacterium.id.436	rs62181700	2	189805784	G	A	-0.0624643	0.0131205	2.17e-06
genus.Bifidobacterium.id.436	rs55888705	4	1517826	A	G	0.0546319	0.0121139	6.67e-06
genus.Bifidobacterium.id.436	rs5746486	22	18354272	T	C	-0.0536216	0.0120801	9e-06
genus.Bifidobacterium.id.436	rs73797465	5	142793467	T	G	-0.0953566	0.0209236	4.38e-06
genus.Bifidobacterium.id.436	rs12465599	2	137074850	A	G	0.0535787	0.0118217	6.27e-06
genus.Bifidobacterium.id.436	rs842356	2	135344994	G	A	0.0730449	0.0164531	8.51e-06
genus.Bilophila.id.3170	rs116261629	6	20505628	G	C	0.128112	0.0261358	8.62e-07
genus.Bilophila.id.3170	rs1571225	9	4940871	C	T	0.0826826	0.0170621	1.12e-06
genus.Bilophila.id.3170	rs3827020	20	61980991	C	T	0.0766479	0.0160642	1.79e-06
genus.Bilophila.id.3170	rs1241171	1	103299921	G	A	-0.0692654	0.0150148	4.24e-06
genus.Bilophila.id.3170	rs7802841	7	138583840	C	A	0.0670097	0.0137701	1.77e-06
genus.Bilophila.id.3170	rs8013541	14	67640571	A	T	-0.0571991	0.0125673	5.48e-06
genus.Bilophila.id.3170	rs6793291	3	194419531	C	A	0.112729	0.0241633	3.11e-06
genus.Bilophila.id.3170	rs1917709	7	123174986	A	T	0.118509	0.026742	7.37e-06
genus.Bilophila.id.3170	rs542415	15	50011554	T	C	-0.0613623	0.0133436	4.71e-06
genus.Bilophila.id.3170	rs72676854	8	109990939	T	C	0.123209	0.026882	5.62e-06
genus.Bilophila.id.3170	rs4798126	18	3765773	G	A	0.073288	0.016799	7.15e-06
genus.Bilophila.id.3170	rs1969927	12	100786847	G	A	0.0564589	0.0126935	9.07e-06
genus.Bilophila.id.3170	rs60178956	8	90878338	G	A	-0.0624818	0.0141485	8.06e-06
genus.Bilophila.id.3170	rs2728491	7	47211732	G	T	-0.0627416	0.0139456	6.33e-06
genus.Bilophila.id.3170	rs2713349	7	9510367	A	T	0.0617228	0.0140174	8.63e-06
genus.Bilophila.id.3170	rs9899990	17	9121579	A	G	-0.102702	0.0233878	9.07e-06
genus.Bilophila.id.3170	rs11069458	13	102402685	T	C	-0.0680947	0.015503	7.72e-06
genus.Blautia.id.1992	rs11149971	16	77238810	C	T	0.117605	0.02339	1.04e-06
genus.Blautia.id.1992	rs12453000	17	16895873	C	T	0.0625335	0.0129987	1.26e-06
genus.Blautia.id.1992	rs115043014	1	175757311	G	A	-0.206605	0.043992	5.19e-06
genus.Blautia.id.1992	rs67794373	7	124210039	C	T	0.0601709	0.0123443	1e-06
genus.Blautia.id.1992	rs117001700	7	68396262	T	C	0.196414	0.0441122	8.84e-06
genus.Blautia.id.1992	rs72973581	19	1043103	A	G	0.125169	0.0265408	1.74e-06
genus.Blautia.id.1992	rs4926264	19	13420917	T	C	0.0826207	0.0178239	5.1e-06
genus.Blautia.id.1992	rs7860714	9	1866537	A	G	-0.0502178	0.0109853	4.09e-06
genus.Blautia.id.1992	rs682885	11	87805911	A	G	-0.0493376	0.0107359	4.49e-06
genus.Blautia.id.1992	rs2788271	1	219117743	T	G	-0.0575596	0.0133492	7.16e-06
genus.Blautia.id.1992	rs113271346	14	78062644	C	T	0.0782682	0.0172116	6.85e-06
genus.Blautia.id.1992	rs3005511	6	74605806	A	G	0.0501085	0.0110768	6.19e-06
genus.Blautia.id.1992	rs16892041	6	9298640	T	C	-0.0622605	0.0141804	8.82e-06
genus.Butyricicoccus.id.2055	rs56221232	2	153453410	T	C	0.0828027	0.0167401	7.62e-07
genus.Butyricicoccus.id.2055	rs2017189	4	7460153	G	T	-0.0506956	0.011024	3.87e-06
genus.Butyricicoccus.id.2055	rs7322368	13	100213990	T	C	0.0815733	0.0183167	5.52e-06
genus.Butyricicoccus.id.2055	rs75238760	18	22899113	T	A	0.0619423	0.0139942	6.8e-06
genus.Butyricicoccus.id.2055	rs12585793	13	27018240	T	C	-0.262206	0.0564729	5.79e-06
genus.Butyricicoccus.id.2055	rs62478070	7	157688150	T	G	0.224039	0.0494959	5.94e-06
genus.Butyricicoccus.id.2055	rs4962426	10	126908208	G	T	0.0614216	0.0135979	7.38e-06
genus.Butyricicoccus.id.2055	rs10084203	2	191304149	A	G	0.0549699	0.0123563	8.59e-06
genus.Butyricicoccus.id.2055	rs12034718	1	67379595	A	G	0.0701199	0.0158214	9.58e-06
genus.Butyricimonas.id.945	rs113054641	21	16550389	G	A	-0.144881	0.0274574	1.74e-07
genus.Butyricimonas.id.945	rs62390301	5	159867647	T	C	-0.0872983	0.0174893	7.42e-07
genus.Butyricimonas.id.945	rs7083431	10	72711156	A	C	0.0703539	0.0144439	8.85e-07
genus.Butyricimonas.id.945	rs2642760	5	62119947	G	C	0.0713357	0.0145396	8.58e-07
genus.Butyricimonas.id.945	rs782080	3	127468661	T	A	0.0653488	0.0137973	2.23e-06
genus.Butyricimonas.id.945	rs1862649	16	22172866	G	A	0.113124	0.0248176	4.76e-06
genus.Butyricimonas.id.945	rs12304031	12	129438771	G	A	-0.086278	0.0196846	6.7e-06
genus.Butyricimonas.id.945	rs1701950	19	51465096	G	C	-0.105056	0.0241047	7.68e-06
genus.Butyricimonas.id.945	rs71428626	2	83093264	G	T	-0.133188	0.0289905	4.8e-06
genus.Butyricimonas.id.945	rs78453362	3	78740009	A	G	-0.14948	0.0327073	4.06e-06
genus.Butyricimonas.id.945	rs326049	5	997217	C	G	0.0759694	0.0167617	8.19e-06
genus.Butyricimonas.id.945	rs62130338	19	49162501	G	A	-0.0732608	0.0158324	3.9e-06
genus.Butyricimonas.id.945	rs9657374	8	4834406	C	T	0.0680719	0.0148172	4.5e-06
genus.Butyricimonas.id.945	rs12458763	18	34091618	A	C	0.122037	0.0269587	6.37e-06
genus.Butyricimonas.id.945	rs2114713	15	80528373	G	T	0.062721	0.0138998	6.88e-06
genus.Butyricimonas.id.945	rs270727	1	45082825	G	C	-0.0694173	0.0150795	5.38e-06
genus.Butyricimonas.id.945	rs72814525	10	72443070	A	G	0.0664154	0.0149766	8.25e-06
genus.Butyricimonas.id.945	rs11228830	11	56664962	A	G	0.135265	0.0298411	6.55e-06
genus.Butyrivibrio.id.1993	rs72723662	14	76065563	C	T	0.224078	0.0449336	7.86e-07
genus.Butyrivibrio.id.1993	rs7412979	1	235580646	C	G	0.186779	0.0389112	1.71e-06
genus.Butyrivibrio.id.1993	rs7752361	6	111780705	A	G	-0.11923	0.0239975	7.69e-07
genus.Butyrivibrio.id.1993	rs4537857	13	27292666	T	C	-0.12459	0.0260992	1.8e-06
genus.Butyrivibrio.id.1993	rs11761679	7	150596929	T	C	0.154775	0.0321539	2.2e-06
genus.Butyrivibrio.id.1993	rs16941336	17	20575697	C	T	0.127488	0.0267936	1.53e-06
genus.Butyrivibrio.id.1993	rs77356209	18	10267733	T	C	0.216874	0.0483299	6.66e-06
genus.Butyrivibrio.id.1993	rs74622183	14	34150977	A	G	-0.201027	0.0428204	2.46e-06
genus.Butyrivibrio.id.1993	rs7763512	6	21960091	G	A	0.119846	0.0253367	3.11e-06
genus.Butyrivibrio.id.1993	rs142855850	10	22587900	A	G	0.205013	0.0457138	6.86e-06
genus.Butyrivibrio.id.1993	rs9349693	6	53939724	A	G	0.117973	0.0259861	5.55e-06
genus.Butyrivibrio.id.1993	rs486484	20	811507	A	G	-0.108349	0.0240008	6.61e-06
genus.Butyrivibrio.id.1993	rs17163238	5	128976021	G	A	0.140987	0.0309117	5.51e-06
genus.Butyrivibrio.id.1993	rs4928024	3	54288503	A	G	-0.17471	0.0389333	8.19e-06
genus.Butyrivibrio.id.1993	rs1007475	6	148403405	G	T	0.118065	0.0261271	7.92e-06
genus.Butyrivibrio.id.1993	rs16934069	9	119693164	T	C	-0.133784	0.0299444	8.86e-06
genus.CandidatusSoleaferrea.id.11350	rs4294381	1	224688107	T	C	0.112197	0.023186	1.37e-06
genus.CandidatusSoleaferrea.id.11350	rs10090365	8	138638199	A	G	-0.0834413	0.0180989	4.17e-06
genus.CandidatusSoleaferrea.id.11350	rs4678258	3	137945192	T	C	0.0986136	0.0215646	5.53e-06
genus.CandidatusSoleaferrea.id.11350	rs10108780	8	123882833	A	G	-0.092834	0.0199807	3.64e-06
genus.CandidatusSoleaferrea.id.11350	rs386526	10	82879688	C	G	0.0818459	0.0180086	8.33e-06
genus.CandidatusSoleaferrea.id.11350	rs36155147	7	352368	C	T	0.104966	0.0240995	5.41e-06
genus.CandidatusSoleaferrea.id.11350	rs6881988	5	172758774	G	C	-0.0819131	0.018185	9.23e-06
genus.CandidatusSoleaferrea.id.11350	rs11153159	6	109376647	G	C	-0.12805	0.0285446	4.42e-06
genus.CandidatusSoleaferrea.id.11350	rs10809135	9	10611282	T	C	0.0834858	0.0182426	5.47e-06
genus.CandidatusSoleaferrea.id.11350	rs9973954	2	19885907	A	G	0.0892075	0.0195401	5.95e-06
genus.CandidatusSoleaferrea.id.11350	rs6489992	12	115352769	A	G	-0.0840437	0.0187031	7.89e-06
genus.CandidatusSoleaferrea.id.11350	rs6494306	15	62394540	A	G	-0.0969304	0.0214221	5.8e-06
genus.CandidatusSoleaferrea.id.11350	rs12500231	4	52935445	A	T	0.0813853	0.0182696	7.68e-06
genus.CandidatusSoleaferrea.id.11350	rs7400877	14	76403542	T	C	-0.0951085	0.0212799	9.29e-06
genus.CandidatusSoleaferrea.id.11350	rs2193878	3	190349049	T	A	0.228255	0.0509241	9.46e-06
genus.CandidatusSoleaferrea.id.11350	rs830149	19	47991441	C	G	0.184647	0.0397237	9.58e-06
genus.Catenibacterium.id.2153	rs12404911	1	240118443	C	T	0.140717	0.0304142	2.8e-06
genus.Catenibacterium.id.2153	rs77285108	4	122282768	G	A	-0.161826	0.0353447	3.63e-06
genus.Catenibacterium.id.2153	rs73128290	7	57364320	A	G	0.129726	0.0284563	4.29e-06
genus.Catenibacterium.id.2153	rs212393	6	159485742	G	A	-0.135254	0.0286209	3.62e-06
genus.Catenibacterium.id.2153	rs7742829	6	105089665	C	T	0.11411	0.0251099	5.61e-06
genus.ChristensenellaceaeR.7group.id.11283	rs999354	19	34076956	T	A	0.0580248	0.0117185	7.01e-07
genus.ChristensenellaceaeR.7group.id.11283	rs78521377	10	126448374	C	T	0.124992	0.0274797	5.61e-06
genus.ChristensenellaceaeR.7group.id.11283	rs62467127	7	118096925	C	T	0.114108	0.0251983	3.25e-06
genus.ChristensenellaceaeR.7group.id.11283	rs17081797	18	67555560	A	G	-0.0904325	0.0204253	3.34e-06
genus.ChristensenellaceaeR.7group.id.11283	rs62132810	19	49279227	A	G	-0.0828853	0.0179623	5.67e-06
genus.ChristensenellaceaeR.7group.id.11283	rs60954665	19	35883736	T	G	0.049815	0.0110787	7.13e-06
genus.ChristensenellaceaeR.7group.id.11283	rs10461257	4	156131004	A	G	-0.0551969	0.0122069	6.51e-06
genus.ChristensenellaceaeR.7group.id.11283	rs79150079	5	29352420	C	A	0.121547	0.0270977	9.42e-06
genus.ChristensenellaceaeR.7group.id.11283	rs62190261	2	230943099	A	C	0.0958394	0.0214723	8.74e-06
genus.ChristensenellaceaeR.7group.id.11283	rs892686	9	83043376	A	G	0.0514099	0.011136	3.97e-06
genus.ChristensenellaceaeR.7group.id.11283	rs73952017	18	1779609	C	T	-0.0862164	0.0194354	8.46e-06
genus.Clostridiumsensustricto1.id.1873	rs550843	6	165722832	T	C	-0.0783246	0.0169209	2.05e-06
genus.Clostridiumsensustricto1.id.1873	rs2795528	10	43270264	G	A	-0.184315	0.0392204	2.72e-06
genus.Clostridiumsensustricto1.id.1873	rs2817172	1	3041519	C	T	0.058139	0.0124492	2.77e-06
genus.Clostridiumsensustricto1.id.1873	rs115807074	5	84997131	A	G	-0.22736	0.0492575	4.32e-06
genus.Clostridiumsensustricto1.id.1873	rs116847295	12	43485015	C	T	0.110021	0.0246032	4.58e-06
genus.Clostridiumsensustricto1.id.1873	rs12341505	9	136710881	G	A	0.0810718	0.0180121	4.82e-06
genus.Clostridiumsensustricto1.id.1873	rs11586026	1	83252771	A	T	0.110967	0.0250498	8.85e-06
genus.Clostridiumsensustricto1.id.1873	rs11264403	1	155676492	G	A	-0.139062	0.0334454	7.76e-06
genus.Clostridiumsensustricto1.id.1873	rs12490337	3	111482845	C	G	-0.0616879	0.0137581	7.49e-06
genus.Collinsella.id.815	rs9541268	13	68610061	C	A	0.09597	0.0197312	8.79e-07
genus.Collinsella.id.815	rs2671662	17	47529492	C	G	-0.0567751	0.011945	2.22e-06
genus.Collinsella.id.815	rs73052258	2	195739311	G	A	0.0930178	0.0202658	1.72e-06
genus.Collinsella.id.815	rs2103510	21	29355467	G	A	0.0786551	0.0168217	2.42e-06
genus.Collinsella.id.815	rs75672793	4	149818294	A	G	-0.108908	0.0240522	6.14e-06
genus.Collinsella.id.815	rs10890671	11	107123199	T	C	-0.0537401	0.0118848	6.52e-06
genus.Collinsella.id.815	rs12921100	16	77283458	A	T	0.0563759	0.0127019	8.23e-06
genus.Collinsella.id.815	rs59414781	15	50026113	C	G	0.0668866	0.0149773	9.15e-06
genus.Collinsella.id.815	rs62102630	19	31879555	A	G	-0.0696299	0.0153325	8.31e-06
genus.Collinsella.id.815	rs62448871	7	24465024	C	A	-0.0540309	0.0120324	6.78e-06
genus.Collinsella.id.815	rs1496626	19	31760841	T	C	-0.0722307	0.01616	6.78e-06
genus.Collinsella.id.815	rs149807560	19	56526640	C	A	-0.104264	0.0235841	7.1e-06
genus.Collinsella.id.815	rs11597285	10	8589813	G	T	-0.0537947	0.0120548	9.38e-06
genus.Coprobacter.id.949	rs305411	1	88233128	A	G	0.129218	0.0264518	1.01e-06
genus.Coprobacter.id.949	rs3828477	3	46483717	G	T	-0.091218	0.019569	2.89e-06
genus.Coprobacter.id.949	rs55672356	4	34852443	T	A	-0.193354	0.0413815	2.74e-06
genus.Coprobacter.id.949	rs143662916	11	103549974	C	T	0.253264	0.0540141	3.07e-06
genus.Coprobacter.id.949	rs213863	6	97234939	C	T	-0.0887412	0.0188377	2.35e-06
genus.Coprobacter.id.949	rs72821405	6	4714797	T	C	-0.147365	0.0319978	4.76e-06
genus.Coprobacter.id.949	rs11532348	12	98289796	C	T	-0.103931	0.0226826	5.71e-06
genus.Coprobacter.id.949	rs12996055	2	137223458	A	C	0.0921817	0.0209405	8.08e-06
genus.Coprobacter.id.949	rs12684609	9	137784868	T	C	0.100827	0.0220366	6.1e-06
genus.Coprobacter.id.949	rs5011652	15	91166608	G	C	0.0899597	0.020001	5.51e-06
genus.Coprobacter.id.949	rs74919520	2	32242452	G	A	0.125703	0.0276296	5.76e-06
genus.Coprobacter.id.949	rs28402691	4	96389240	T	C	0.110695	0.0251199	9.56e-06
genus.Coprobacter.id.949	rs189356	20	57574851	G	A	0.0781125	0.0171916	6.26e-06
genus.Coprobacter.id.949	rs76001613	4	3852385	C	G	0.21591	0.0493019	9.13e-06
genus.Coprococcus1.id.11301	rs4277593	20	4319420	G	A	-0.0585649	0.0109914	1.14e-07
genus.Coprococcus1.id.11301	rs56405618	4	174468316	A	G	-0.08963	0.0186508	1.57e-06
genus.Coprococcus1.id.11301	rs74101919	1	95424321	T	C	-0.0718989	0.0144651	1.03e-06
genus.Coprococcus1.id.11301	rs1010560	1	30400301	C	A	0.0580232	0.0122722	1.96e-06
genus.Coprococcus1.id.11301	rs73031725	11	134622282	T	C	0.167591	0.0355224	1.98e-06
genus.Coprococcus1.id.11301	rs1519491	2	22079770	T	C	0.0499197	0.0113558	8.95e-06
genus.Coprococcus1.id.11301	rs1576241	6	72529277	A	G	-0.0510343	0.0109535	3.33e-06
genus.Coprococcus1.id.11301	rs73167075	3	165693143	T	C	0.0573137	0.0127573	8.57e-06
genus.Coprococcus1.id.11301	rs12794898	11	124554061	G	T	0.0903299	0.0197212	4.92e-06
genus.Coprococcus1.id.11301	rs946513	10	15913820	C	T	0.205899	0.0460018	8.62e-06
genus.Coprococcus1.id.11301	rs1762123	6	150288094	C	T	-0.0891532	0.0198554	8.01e-06
genus.Coprococcus1.id.11301	rs7784490	7	132556835	C	G	-0.0518543	0.0113136	4.55e-06
genus.Coprococcus1.id.11301	rs12886051	14	29898456	G	C	-0.0521782	0.0118051	8.01e-06
genus.Coprococcus1.id.11301	rs2907920	19	2600717	A	G	0.0561173	0.0126824	7.65e-06
genus.Coprococcus2.id.11302	rs59936925	20	49266770	A	T	0.117085	0.0233995	9.38e-07
genus.Coprococcus2.id.11302	rs6677933	1	112139008	C	T	-0.0804405	0.0164216	1.19e-06
genus.Coprococcus2.id.11302	rs1958519	14	86833255	T	A	0.0665288	0.0138558	1.58e-06
genus.Coprococcus2.id.11302	rs72680320	4	131125786	T	C	-0.0649382	0.013919	2.27e-06
genus.Coprococcus2.id.11302	rs2482516	9	25554068	C	T	0.0754415	0.0164619	4.72e-06
genus.Coprococcus2.id.11302	rs35890118	10	129715759	A	G	-0.066536	0.0147661	8.26e-06
genus.Coprococcus2.id.11302	rs10121347	9	16806694	C	G	0.0925805	0.0219459	8.31e-06
genus.Coprococcus2.id.11302	rs9426473	1	4210455	A	G	0.0727361	0.0161662	6.31e-06
genus.Coprococcus2.id.11302	rs6894272	5	33114638	T	C	-0.113458	0.0253003	9.53e-06
genus.Coprococcus2.id.11302	rs12634070	3	180544880	T	C	0.0736486	0.0164921	9.95e-06
genus.Coprococcus2.id.11302	rs61823518	1	223688236	A	C	-0.0955381	0.0215724	6.68e-06
genus.Coprococcus2.id.11302	rs10070053	5	34794789	A	G	0.0594312	0.0135375	7.65e-06
genus.Coprococcus3.id.11303	rs8100692	19	40032132	T	C	0.0577411	0.0113476	4.16e-07
genus.Coprococcus3.id.11303	rs62481985	8	4128340	G	C	-0.0582385	0.0115052	4.18e-07
genus.Coprococcus3.id.11303	rs178271	22	21331556	T	C	0.145257	0.0294239	7.81e-07
genus.Coprococcus3.id.11303	rs13394391	2	240727657	C	T	-0.0709302	0.0150918	2.2e-06
genus.Coprococcus3.id.11303	rs11080344	17	26104511	C	T	0.0516921	0.0113054	4.79e-06
genus.Coprococcus3.id.11303	rs7521171	1	149998497	G	A	-0.0596434	0.0129279	4.32e-06
genus.Coprococcus3.id.11303	rs34731438	8	4234021	T	G	-0.0626607	0.0137305	7.71e-06
genus.Coprococcus3.id.11303	rs11077359	17	76343961	T	C	-0.0645443	0.0148833	9.64e-06
genus.Coprococcus3.id.11303	rs6994742	8	8540070	C	T	0.0551306	0.0123929	7.84e-06
genus.Coprococcus3.id.11303	rs13247359	7	76357726	G	A	0.051211	0.0113031	7.33e-06
genus.Coprococcus3.id.11303	rs4575475	14	99141751	G	A	0.0619514	0.0137787	7.04e-06
genus.Coprococcus3.id.11303	rs10810043	9	13799809	A	G	0.0515518	0.0115923	9.27e-06
genus.DefluviitaleaceaeUCG011.id.11287	rs4677103	3	72207794	A	G	0.0977912	0.0197263	9.6e-07
genus.DefluviitaleaceaeUCG011.id.11287	rs72731813	4	147414743	C	T	-0.147383	0.0293796	4.33e-07
genus.DefluviitaleaceaeUCG011.id.11287	rs112893842	9	8786663	T	C	0.11381	0.0232806	1.45e-06
genus.DefluviitaleaceaeUCG011.id.11287	rs9725395	1	85205632	A	G	-0.13834	0.029554	3.52e-06
genus.DefluviitaleaceaeUCG011.id.11287	rs55658617	21	41811003	T	C	0.174369	0.0362226	2.15e-06
genus.DefluviitaleaceaeUCG011.id.11287	rs9608282	22	24804081	T	G	0.142939	0.0299793	2.52e-06
genus.DefluviitaleaceaeUCG011.id.11287	rs28696126	7	79734541	A	T	-0.106503	0.0238473	6.63e-06
genus.DefluviitaleaceaeUCG011.id.11287	rs1582238	1	118723685	T	C	0.0805036	0.0167257	1.57e-06
genus.DefluviitaleaceaeUCG011.id.11287	rs12122999	1	118782748	G	T	-0.0827292	0.0181154	4.83e-06
genus.DefluviitaleaceaeUCG011.id.11287	rs4344384	10	66407366	G	T	0.0715978	0.0156309	4.83e-06
genus.DefluviitaleaceaeUCG011.id.11287	rs2892880	4	120741726	G	A	0.0817755	0.0181686	6.83e-06
genus.Desulfovibrio.id.3173	rs11160353	14	97116904	T	A	-0.0691756	0.0147285	2.7e-06
genus.Desulfovibrio.id.3173	rs2853179	8	105462047	C	T	0.0811971	0.0174234	2.42e-06
genus.Desulfovibrio.id.3173	rs16863365	2	198089911	A	G	0.109402	0.0226964	1.79e-06
genus.Desulfovibrio.id.3173	rs12031543	1	68664315	T	C	-0.127185	0.0281887	6.55e-06
genus.Desulfovibrio.id.3173	rs13066142	3	67478973	G	A	0.119141	0.0250891	3.79e-06
genus.Desulfovibrio.id.3173	rs1294544	14	90986846	A	C	0.0688782	0.0153635	7.78e-06
genus.Desulfovibrio.id.3173	rs2590913	13	64264446	G	A	0.154496	0.0339396	6.65e-06
genus.Desulfovibrio.id.3173	rs2032031	10	130170270	A	G	-0.0654931	0.0148681	9.14e-06
genus.Desulfovibrio.id.3173	rs72647089	8	57972916	T	G	-0.106594	0.0239337	8.3e-06
genus.Desulfovibrio.id.3173	rs7729080	5	52653978	C	A	-0.070287	0.0157691	9.96e-06
genus.Desulfovibrio.id.3173	rs4797774	18	13447995	G	A	0.212582	0.0470044	5.64e-06
genus.Desulfovibrio.id.3173	rs6580353	5	139410687	T	C	0.0770979	0.0169735	4.94e-06
genus.Dialister.id.2183	rs11166701	8	138295725	G	A	-0.0655301	0.013186	5.51e-07
genus.Dialister.id.2183	rs517089	11	10967286	T	A	0.076227	0.0170411	5.14e-06
genus.Dialister.id.2183	rs4747450	10	23199653	C	A	0.0668509	0.0147685	5.84e-06
genus.Dialister.id.2183	rs2314294	16	9336862	T	C	0.0865932	0.0193719	8.08e-06
genus.Dialister.id.2183	rs4753063	11	92267129	G	A	-0.0596297	0.0130052	4.86e-06
genus.Dialister.id.2183	rs2435610	7	150890034	A	C	0.0647131	0.0143314	5.93e-06
genus.Dialister.id.2183	rs10938938	4	23294359	G	A	-0.0773514	0.0170915	7.37e-06
genus.Dialister.id.2183	rs10138457	14	102458052	T	C	-0.113054	0.0261933	7.88e-06
genus.Dialister.id.2183	rs11071887	15	32955095	T	C	0.0662403	0.0146315	5.91e-06
genus.Dialister.id.2183	rs764177	3	45809449	C	A	-0.0601454	0.0135366	9.61e-06
genus.Dialister.id.2183	rs76680460	9	25447080	G	A	-0.161296	0.0364332	8.19e-06
genus.Dialister.id.2183	rs75416973	1	172809633	A	G	0.0727223	0.016451	9.46e-06
genus.Dorea.id.1997	rs13279148	8	127905865	G	A	0.0715309	0.0150878	2.25e-06
genus.Dorea.id.1997	rs62503162	8	15768657	A	G	-0.0974091	0.0194379	7.47e-07
genus.Dorea.id.1997	rs78772518	8	13165357	A	C	0.13826	0.0283609	3.38e-06
genus.Dorea.id.1997	rs12216169	6	116078810	T	A	0.0881722	0.0193683	5.33e-06
genus.Dorea.id.1997	rs73729431	6	25078050	C	T	-0.13745	0.0299983	3.17e-06
genus.Dorea.id.1997	rs4793307	17	70733523	C	T	0.0574165	0.0122472	4.01e-06
genus.Dorea.id.1997	rs11150408	16	81803497	T	G	0.0488254	0.0109063	7.06e-06
genus.Dorea.id.1997	rs345219	3	6826520	T	G	-0.0497368	0.0112621	8.8e-06
genus.Dorea.id.1997	rs62583469	9	106815466	T	A	-0.0634136	0.0142227	5.78e-06
genus.Dorea.id.1997	rs3005511	6	74605806	A	G	0.0516127	0.0112852	5.29e-06
genus.Dorea.id.1997	rs1899291	4	60992340	C	T	0.0697217	0.0150285	4.57e-06
genus.Dorea.id.1997	rs3752849	11	8729057	G	A	0.163846	0.036608	7.68e-06
genus.Dorea.id.1997	rs12537781	7	154978183	T	C	-0.055544	0.0125223	9.15e-06
genus.Eggerthella.id.819	rs3851328	2	45453805	T	G	-0.107774	0.0236527	4.18e-06
genus.Eggerthella.id.819	rs2240838	7	38335954	A	G	0.0980582	0.0197653	7.36e-07
genus.Eggerthella.id.819	rs2223081	21	29778032	G	A	0.102572	0.0221108	3.89e-06
genus.Eggerthella.id.819	rs112205261	1	9136139	T	C	-0.188618	0.0403613	3.35e-06
genus.Eggerthella.id.819	rs4985746	17	17098213	G	A	0.110522	0.0247653	5.71e-06
genus.Eggerthella.id.819	rs1784446	11	102461599	G	A	0.0907728	0.0198096	5.23e-06
genus.Eggerthella.id.819	rs76663501	20	55647869	C	T	0.175349	0.0378576	4.83e-06
genus.Eggerthella.id.819	rs6430926	2	141337454	C	T	0.0879736	0.0197127	8.37e-06
genus.Eggerthella.id.819	rs2877457	4	70483957	G	A	-0.093486	0.0210208	9.03e-06
genus.Eggerthella.id.819	rs13070736	3	20807454	A	C	-0.121331	0.0272024	7.62e-06
genus.Eggerthella.id.819	rs67490567	15	65691324	T	C	0.108495	0.0245457	8.94e-06
genus.Eisenbergiella.id.11304	rs3812426	8	50822676	G	A	0.106447	0.0224159	2.72e-06
genus.Eisenbergiella.id.11304	rs1508033	15	53375201	A	C	0.091546	0.0195787	3.23e-06
genus.Eisenbergiella.id.11304	rs12278566	11	124764527	T	A	-0.121065	0.0251658	1.65e-06
genus.Eisenbergiella.id.11304	rs2683098	15	36178565	C	T	0.107319	0.022515	2.24e-06
genus.Eisenbergiella.id.11304	rs11079158	17	53367641	T	C	0.100627	0.022546	7.35e-06
genus.Eisenbergiella.id.11304	rs13258851	8	55330814	A	G	0.137001	0.0302124	7.75e-06
genus.Eisenbergiella.id.11304	rs12710729	2	19973210	C	A	0.0893384	0.0199069	9.84e-06
genus.Eisenbergiella.id.11304	rs12257723	10	109417101	A	C	-0.0952742	0.0211569	8.85e-06
genus.Eisenbergiella.id.11304	rs4462860	21	21610254	G	A	0.0939071	0.0201104	4.16e-06
genus.Eisenbergiella.id.11304	rs11027642	11	24001840	C	T	0.129006	0.0284844	4.92e-06
genus.Eisenbergiella.id.11304	rs11938607	4	189060431	T	C	0.0978125	0.0216636	8.22e-06
genus.Eisenbergiella.id.11304	rs1553971	3	111419486	T	G	0.120965	0.0263054	5.27e-06
genus.Enterorhabdus.id.820	rs11098863	4	127336602	T	A	-0.0966008	0.0162677	3.06e-09
genus.Enterorhabdus.id.820	rs7923280	10	20280612	A	T	0.0860019	0.0169148	5.24e-07
genus.Enterorhabdus.id.820	rs114731706	2	19611953	T	G	0.182308	0.0382298	2.17e-06
genus.Enterorhabdus.id.820	rs3017103	11	62174193	A	G	0.0980897	0.0208995	2.94e-06
genus.Enterorhabdus.id.820	rs73331712	12	69515102	T	C	0.26199	0.055123	4.85e-06
genus.Enterorhabdus.id.820	rs77655283	2	236439879	G	A	0.132988	0.0298306	5.88e-06
genus.Enterorhabdus.id.820	rs9470637	6	37567189	A	T	-0.0755513	0.0166263	5.7e-06
genus.Enterorhabdus.id.820	rs424715	19	35863028	T	C	0.0818743	0.0174855	4.41e-06
genus.Enterorhabdus.id.820	rs10098492	8	113109756	T	C	0.132323	0.0293688	6.41e-06
genus.Enterorhabdus.id.820	rs2051957	7	89709883	C	T	0.0843291	0.0189864	8.9e-06
genus.Erysipelatoclostridium.id.11381	rs7221249	17	10177708	A	G	0.0839861	0.0142741	4.31e-09
genus.Erysipelatoclostridium.id.11381	rs710230	1	42333631	T	C	0.143381	0.0281514	6.33e-07
genus.Erysipelatoclostridium.id.11381	rs4697572	4	25446787	A	G	-0.0810636	0.0163308	7.59e-07
genus.Erysipelatoclostridium.id.11381	rs58236560	11	121876913	G	T	-0.111157	0.0234426	2.16e-06
genus.Erysipelatoclostridium.id.11381	rs622418	9	90586043	A	G	-0.0668051	0.0143224	3.68e-06
genus.Erysipelatoclostridium.id.11381	rs17804233	5	77815056	T	C	-0.0662914	0.0144203	4.59e-06
genus.Erysipelatoclostridium.id.11381	rs1434153	2	34595533	G	A	-0.0684526	0.0152443	6.85e-06
genus.Erysipelatoclostridium.id.11381	rs340991	5	34892042	A	G	-0.0740482	0.0158891	3.75e-06
genus.Erysipelatoclostridium.id.11381	rs6474512	8	38780606	A	C	0.067015	0.0143201	3.02e-06
genus.Erysipelatoclostridium.id.11381	rs9590927	13	46372065	G	A	-0.0646003	0.0143479	6.39e-06
genus.Erysipelatoclostridium.id.11381	rs61806970	1	167818597	C	T	0.142548	0.0320688	9.09e-06
genus.Erysipelatoclostridium.id.11381	rs62060367	17	10151737	T	C	-0.0798013	0.0181358	6.7e-06
genus.Erysipelatoclostridium.id.11381	rs45480394	19	55857777	T	G	-0.0687134	0.0151835	7.66e-06
genus.Erysipelatoclostridium.id.11381	rs2901723	11	36871523	C	A	0.0641339	0.0144295	8.79e-06
genus.Erysipelatoclostridium.id.11381	rs34528142	17	71411325	C	G	-0.0875551	0.0195556	6.13e-06
genus.Erysipelatoclostridium.id.11381	rs16936671	10	36394609	C	T	-0.0968026	0.0217883	6.04e-06
genus.Erysipelatoclostridium.id.11381	rs3804326	6	24292185	A	G	0.14147	0.0336352	9.85e-06
genus.ErysipelotrichaceaeUCG003.id.11384	rs28568391	10	125628540	A	G	-0.0583911	0.0118741	6.42e-07
genus.ErysipelotrichaceaeUCG003.id.11384	rs11994308	8	91660344	C	T	0.115417	0.0242503	1.33e-06
genus.ErysipelotrichaceaeUCG003.id.11384	rs76502207	15	86522244	T	C	0.144844	0.0289929	6.41e-07
genus.ErysipelotrichaceaeUCG003.id.11384	rs2302840	18	43072987	T	C	-0.0871966	0.017687	1.29e-06
genus.ErysipelotrichaceaeUCG003.id.11384	rs10164067	18	46614602	T	G	-0.10326	0.0212405	1.13e-06
genus.ErysipelotrichaceaeUCG003.id.11384	rs8053479	16	4076830	A	G	-0.0838212	0.0186509	5.83e-06
genus.ErysipelotrichaceaeUCG003.id.11384	rs17798136	7	33684926	G	A	0.158818	0.0347674	3.24e-06
genus.ErysipelotrichaceaeUCG003.id.11384	rs11666127	19	57828980	A	G	-0.0719187	0.0161371	7.9e-06
genus.ErysipelotrichaceaeUCG003.id.11384	rs62403464	6	24220160	T	C	-0.0731743	0.0156516	3.44e-06
genus.ErysipelotrichaceaeUCG003.id.11384	rs59068084	4	113256737	T	G	0.0564772	0.0120224	3.12e-06
genus.ErysipelotrichaceaeUCG003.id.11384	rs73074432	7	20554814	C	T	0.072154	0.0164378	9.99e-06
genus.ErysipelotrichaceaeUCG003.id.11384	rs214586	6	18213637	T	C	-0.106455	0.024038	8.5e-06
genus.ErysipelotrichaceaeUCG003.id.11384	rs4758231	11	7765096	G	T	-0.0551754	0.0122047	6.55e-06
genus.ErysipelotrichaceaeUCG003.id.11384	rs74988980	16	80167277	G	A	-0.133141	0.0348574	8.64e-06
genus.ErysipelotrichaceaeUCG003.id.11384	rs75949021	2	175403951	T	C	-0.169667	0.0374238	3.58e-06
genus.ErysipelotrichaceaeUCG003.id.11384	rs6875357	5	32345671	C	T	0.165673	0.0353831	6.7e-06
genus.ErysipelotrichaceaeUCG003.id.11384	rs79396538	14	47935928	C	G	0.0848148	0.0191146	8.63e-06
genus.ErysipelotrichaceaeUCG003.id.11384	rs12251396	10	873148	A	G	-0.0705399	0.0158766	9.52e-06
genus.Escherichia.Shigella.id.3504	rs2267739	7	31136897	G	C	0.115505	0.0237628	1.42e-06
genus.Escherichia.Shigella.id.3504	rs1154904	11	134774845	A	G	-0.0613376	0.0130644	3.04e-06
genus.Escherichia.Shigella.id.3504	rs73208162	21	39324484	A	G	-0.119296	0.024839	2.19e-06
genus.Escherichia.Shigella.id.3504	rs113513883	7	140678199	A	G	0.172283	0.038041	5.28e-06
genus.Escherichia.Shigella.id.3504	rs7502686	17	14173290	G	C	-0.136384	0.0302576	5.9e-06
genus.Escherichia.Shigella.id.3504	rs57024273	2	236515155	T	C	0.0626172	0.0139919	9.7e-06
genus.Escherichia.Shigella.id.3504	rs113127095	13	23253392	A	G	0.151009	0.0323434	3.33e-06
genus.Escherichia.Shigella.id.3504	rs117092367	10	69394914	A	T	0.117362	0.0264533	9.65e-06
genus.Escherichia.Shigella.id.3504	rs112767262	16	3750623	T	C	0.0732963	0.0163589	8.21e-06
genus.Escherichia.Shigella.id.3504	rs11706043	3	3173016	T	A	0.075657	0.0164155	5.87e-06
genus.Escherichia.Shigella.id.3504	rs592299	9	136179347	T	C	-0.0592004	0.0129486	4.77e-06
genus.Escherichia.Shigella.id.3504	rs4731451	7	128054100	G	A	-0.0609885	0.0135157	7.47e-06
genus.Escherichia.Shigella.id.3504	rs35555519	16	77711641	C	G	0.101976	0.0222883	4.92e-06
genus.Escherichia.Shigella.id.3504	rs118526	5	79863544	C	A	-0.0594401	0.013598	8e-06
genus.Escherichia.Shigella.id.3504	rs2798105	1	48961903	A	G	-0.100851	0.0222045	8.25e-06
genus.Faecalibacterium.id.2057	rs12320842	12	83502773	C	G	0.094833	0.0163962	7.57e-09
genus.Faecalibacterium.id.2057	rs6910935	6	131587157	A	G	0.134864	0.0277032	1.38e-06
genus.Faecalibacterium.id.2057	rs1271565	14	64044097	C	T	-0.0576251	0.0119649	1.3e-06
genus.Faecalibacterium.id.2057	rs75499067	16	6099863	C	T	0.227585	0.0465522	1.76e-06
genus.Faecalibacterium.id.2057	rs9536330	13	53567017	T	C	-0.048317	0.010797	5.33e-06
genus.Faecalibacterium.id.2057	rs28376661	15	47404021	C	G	0.0504817	0.0109368	3.66e-06
genus.Faecalibacterium.id.2057	rs10927394	1	245267339	G	T	-0.232262	0.0512364	7.02e-06
genus.Faecalibacterium.id.2057	rs114946999	2	37125235	C	T	-0.0861565	0.01896	5.7e-06
genus.Faecalibacterium.id.2057	rs79656633	1	111036827	T	C	0.145631	0.0323019	8.14e-06
genus.Faecalibacterium.id.2057	rs61875484	10	128614990	C	G	0.0817953	0.018369	9.18e-06
genus.Faecalibacterium.id.2057	rs12753492	1	14201546	A	C	0.0641305	0.0149933	8.8e-06
genus.Faecalibacterium.id.2057	rs2835874	21	39027901	T	C	-0.0866356	0.0196496	7.54e-06
genus.Faecalibacterium.id.2057	rs11776390	8	38593645	T	C	-0.078354	0.017183	6.4e-06
genus.FamilyXIIIAD3011group.id.11293	rs9852893	3	3556826	C	G	0.0657834	0.0129056	3.88e-07
genus.FamilyXIIIAD3011group.id.11293	rs62200412	20	4618639	C	T	-0.0800851	0.0163834	5.8e-07
genus.FamilyXIIIAD3011group.id.11293	rs16840310	1	240694163	A	G	-0.0608052	0.0122149	6.75e-07
genus.FamilyXIIIAD3011group.id.11293	rs72730932	1	192019835	C	A	-0.0899559	0.0177107	6.89e-07
genus.FamilyXIIIAD3011group.id.11293	rs16940167	15	58683697	C	T	0.0732552	0.0159898	3.91e-06
genus.FamilyXIIIAD3011group.id.11293	rs17156849	7	28603985	G	A	-0.112891	0.0245292	4.19e-06
genus.FamilyXIIIAD3011group.id.11293	rs62029761	16	16006242	A	G	0.128753	0.0276002	3.89e-06
genus.FamilyXIIIAD3011group.id.11293	rs11736617	4	38917830	G	A	-0.0759493	0.0172101	9.02e-06
genus.FamilyXIIIAD3011group.id.11293	rs12812672	12	18127597	T	C	-0.096065	0.020828	2.56e-06
genus.FamilyXIIIAD3011group.id.11293	rs9276029	6	32695336	A	G	-0.0811384	0.0185669	8.93e-06
genus.FamilyXIIIAD3011group.id.11293	rs12911842	15	40047706	A	T	-0.0811976	0.0183335	6.91e-06
genus.FamilyXIIIAD3011group.id.11293	rs149302	5	14159925	T	C	-0.0645635	0.0143225	7.48e-06
genus.FamilyXIIIAD3011group.id.11293	rs9837139	3	29811865	A	G	0.10752	0.0240482	8.71e-06
genus.FamilyXIIIAD3011group.id.11293	rs739451	9	136678954	C	T	0.0649589	0.0147534	7.88e-06
genus.FamilyXIIIAD3011group.id.11293	rs11126423	2	74195551	C	T	0.0904399	0.0196301	5.91e-06
genus.FamilyXIIIUCG001.id.11294	rs1426266	3	188224096	T	C	-0.0665521	0.0137151	1.25e-06
genus.FamilyXIIIUCG001.id.11294	rs12049454	1	85228325	T	C	-0.0647298	0.0134065	1.17e-06
genus.FamilyXIIIUCG001.id.11294	rs3842897	1	183503664	G	A	-0.112639	0.0242751	5.2e-06
genus.FamilyXIIIUCG001.id.11294	rs116979587	15	25151194	T	A	-0.121679	0.0260821	3.05e-06
genus.FamilyXIIIUCG001.id.11294	rs62414802	6	76598635	C	T	-0.0611904	0.013457	4.29e-06
genus.FamilyXIIIUCG001.id.11294	rs2276529	21	45153079	C	G	-0.0759406	0.0165099	5.36e-06
genus.FamilyXIIIUCG001.id.11294	rs112362903	17	33761027	A	G	-0.149047	0.0333271	7.88e-06
genus.FamilyXIIIUCG001.id.11294	rs8076666	17	78223817	A	G	0.088655	0.0198094	8.02e-06
genus.FamilyXIIIUCG001.id.11294	rs7119679	11	94681786	G	A	-0.0809085	0.0174782	3.52e-06
genus.FamilyXIIIUCG001.id.11294	rs76463770	3	45479090	A	G	0.19313	0.0419866	3.77e-06
genus.Flavonifractor.id.2059	rs12030302	1	77887835	A	G	-0.0692276	0.0137467	5.61e-07
genus.Flavonifractor.id.2059	rs806808	10	32381186	T	C	0.0667272	0.0136557	1.18e-06
genus.Flavonifractor.id.2059	rs34066017	11	44849689	A	G	0.0764294	0.0159789	1.52e-06
genus.Flavonifractor.id.2059	rs11811696	1	237351354	T	C	-0.116063	0.0241012	2.07e-06
genus.Flavonifractor.id.2059	rs4949766	1	77569489	T	C	-0.0687466	0.0151661	4.83e-06
genus.Flavonifractor.id.2059	rs11642826	16	6696929	G	C	0.14686	0.0325191	6.65e-06
genus.Flavonifractor.id.2059	rs114873521	5	168218403	C	T	-0.130067	0.0294087	7.13e-06
genus.Flavonifractor.id.2059	rs6761463	2	50201547	G	C	-0.083392	0.0184596	8.11e-06
genus.Flavonifractor.id.2059	rs798674	16	96987	G	C	0.0637125	0.0141608	7.02e-06
genus.Flavonifractor.id.2059	rs12038887	1	102287083	C	G	0.0942719	0.0211646	9.37e-06
genus.Fusicatenibacter.id.11305	rs4378146	1	24927625	A	C	-0.0616691	0.0125259	7.2e-07
genus.Fusicatenibacter.id.11305	rs62353480	5	29595000	A	G	-0.0701397	0.0145589	1.57e-06
genus.Fusicatenibacter.id.11305	rs704418	3	64252803	T	C	0.0739124	0.0151073	7.77e-07
genus.Fusicatenibacter.id.11305	rs2132128	8	15360718	G	A	-0.0771914	0.0160344	1.08e-06
genus.Fusicatenibacter.id.11305	rs206581	18	10370596	A	G	-0.0568339	0.0127894	8.96e-06
genus.Fusicatenibacter.id.11305	rs62187631	2	226649570	T	C	-0.0710571	0.015924	4.55e-06
genus.Fusicatenibacter.id.11305	rs2025938	10	112177119	G	A	-0.0967298	0.0205426	2.99e-06
genus.Fusicatenibacter.id.11305	rs7069626	10	125464544	T	C	0.0509014	0.0111381	5.42e-06
genus.Fusicatenibacter.id.11305	rs3303	10	120447429	T	C	-0.0953657	0.020407	3.94e-06
genus.Fusicatenibacter.id.11305	rs2039204	9	130371107	T	A	-0.0497414	0.0107941	3.94e-06
genus.Fusicatenibacter.id.11305	rs8028026	15	88353215	A	G	-0.0792146	0.0180505	8.06e-06
genus.Fusicatenibacter.id.11305	rs1864685	17	70721782	A	C	-0.0494799	0.0108105	4.96e-06
genus.Fusicatenibacter.id.11305	rs792108	2	5532793	T	C	-0.0508345	0.0113843	8.5e-06
genus.Fusicatenibacter.id.11305	rs60254196	7	148856720	A	G	-0.0492427	0.0109365	5.47e-06
genus.Fusicatenibacter.id.11305	rs9905659	17	70697344	G	A	-0.061617	0.0136576	7.31e-06
genus.Fusicatenibacter.id.11305	rs8063430	16	73821805	T	C	-0.104026	0.022217	4.93e-06
genus.Fusicatenibacter.id.11305	rs6515626	20	25257001	G	A	0.141575	0.0313559	7.29e-06
genus.Fusicatenibacter.id.11305	rs10439674	21	42681392	A	G	-0.0572129	0.0130007	7.68e-06
genus.Fusicatenibacter.id.11305	rs167879	20	55937366	C	T	-0.0659543	0.0148763	5.87e-06
genus.Fusicatenibacter.id.11305	rs73103914	12	58658311	A	G	-0.0597324	0.0134458	8.3e-06
genus.Gordonibacter.id.821	rs76287110	3	187450354	A	T	-0.242965	0.0466177	1.67e-07
genus.Gordonibacter.id.821	rs7294633	12	29024534	C	T	0.12867	0.0249946	3.44e-07
genus.Gordonibacter.id.821	rs7220558	17	10148653	A	T	0.116884	0.0234834	6.71e-07
genus.Gordonibacter.id.821	rs71545975	7	47144505	A	G	-0.153972	0.0338918	7.04e-06
genus.Gordonibacter.id.821	rs35042269	4	8142607	C	A	-0.180293	0.0403296	8.11e-06
genus.Gordonibacter.id.821	rs72714787	4	136768501	C	A	0.181405	0.0377102	1.43e-06
genus.Gordonibacter.id.821	rs322296	7	136937189	G	A	0.17869	0.037722	4.02e-06
genus.Gordonibacter.id.821	rs72939513	1	83136096	A	G	-0.21399	0.0490592	7.98e-06
genus.Gordonibacter.id.821	rs3765837	1	210628449	T	G	-0.190729	0.0433608	7.17e-06
genus.Gordonibacter.id.821	rs13412653	2	30158494	A	C	0.107597	0.0239228	8.61e-06
genus.Gordonibacter.id.821	rs117347059	7	129433205	G	C	-0.128261	0.0285123	9.17e-06
genus.Gordonibacter.id.821	rs16955299	17	52957210	G	A	-0.196423	0.0433538	6.37e-06
genus.Gordonibacter.id.821	rs4596722	9	88787144	A	G	0.102908	0.0231571	9.06e-06
genus.Gordonibacter.id.821	rs768830	7	18970607	G	A	0.149852	0.0333315	7.76e-06
genus.Gordonibacter.id.821	rs61934597	12	131024079	C	T	-0.172495	0.0388567	8.37e-06
genus.Haemophilus.id.3698	rs12191680	6	129224488	C	G	0.106544	0.0200323	1.47e-07
genus.Haemophilus.id.3698	rs9382510	6	55448491	C	T	-0.093521	0.0172649	7.12e-08
genus.Haemophilus.id.3698	rs9574096	13	36104947	A	T	-0.0736375	0.0155227	2.18e-06
genus.Haemophilus.id.3698	rs76022354	10	94306385	C	T	0.244638	0.0505504	1.83e-06
genus.Haemophilus.id.3698	rs111582866	16	48742489	G	A	-0.124265	0.026016	1.27e-06
genus.Haemophilus.id.3698	rs9895850	17	64535013	T	C	-0.192957	0.0416755	2.14e-06
genus.Haemophilus.id.3698	rs35509	12	115493337	G	A	0.128249	0.0268779	2.01e-06
genus.Haemophilus.id.3698	rs78909003	9	105650242	T	C	-0.246256	0.0503924	1.67e-06
genus.Haemophilus.id.3698	rs9328464	6	8350917	T	C	0.0723095	0.0148799	1.42e-06
genus.Haemophilus.id.3698	rs4822728	22	26891808	T	C	0.0705861	0.0151388	3.48e-06
genus.Haemophilus.id.3698	rs10840326	11	9951672	C	G	-0.0677384	0.0151463	7.37e-06
genus.Haemophilus.id.3698	rs12876183	13	85114550	T	A	0.0749201	0.016711	9.62e-06
genus.Haemophilus.id.3698	rs10781340	9	78752170	G	A	0.0948915	0.0203221	4.32e-06
genus.Haemophilus.id.3698	rs56310940	7	24360361	G	C	-0.108393	0.0247052	7.23e-06
genus.Holdemanella.id.11393	rs761624	6	163603171	C	G	0.0959801	0.0179537	1.38e-07
genus.Holdemanella.id.11393	rs607782	6	4148609	T	C	-0.0854214	0.0172515	7.19e-07
genus.Holdemanella.id.11393	rs75764681	10	4494630	T	C	-0.283103	0.0598999	1.94e-06
genus.Holdemanella.id.11393	rs73011279	19	15020095	T	C	-0.0961669	0.0199336	1.36e-06
genus.Holdemanella.id.11393	rs4541991	9	105004835	T	C	-0.0927334	0.0194435	2.1e-06
genus.Holdemanella.id.11393	rs1830029	7	14728950	C	G	-0.0954096	0.021093	5.35e-06
genus.Holdemanella.id.11393	rs12513188	4	71000791	G	A	0.0903906	0.0195276	4.65e-06
genus.Holdemanella.id.11393	rs12415649	10	125021315	G	C	0.0839384	0.0190567	7.88e-06
genus.Holdemanella.id.11393	rs1926302	1	65153340	G	A	-0.107972	0.0231421	7.5e-06
genus.Holdemanella.id.11393	rs17586763	13	50932063	T	C	-0.227285	0.0510135	7.72e-06
genus.Holdemanella.id.11393	rs8113760	19	43851935	G	A	0.078999	0.01734	4.62e-06
genus.Holdemanella.id.11393	rs34187114	8	138623633	C	A	-0.104505	0.022601	5.13e-06
genus.Holdemanella.id.11393	rs35228298	3	85392882	G	A	0.0934832	0.0202886	7.3e-06
genus.Holdemanella.id.11393	rs62113381	19	7668225	T	C	-0.105447	0.0232029	5.54e-06
genus.Holdemania.id.2157	rs1867876	11	18768068	T	C	0.0842919	0.0162192	2.74e-07
genus.Holdemania.id.2157	rs9500080	6	105737322	C	T	0.0926764	0.0178886	4.09e-07
genus.Holdemania.id.2157	rs6133067	20	3839754	T	C	0.0910829	0.0178561	5.17e-07
genus.Holdemania.id.2157	rs150096134	12	39589195	T	A	0.162139	0.0332089	2.38e-06
genus.Holdemania.id.2157	rs41438744	14	102553414	C	G	-0.12487	0.027013	2.44e-06
genus.Holdemania.id.2157	rs77293403	5	77388406	A	G	0.164556	0.0341775	1.77e-06
genus.Holdemania.id.2157	rs80149660	10	129908282	C	T	-0.232987	0.0519183	6.04e-06
genus.Holdemania.id.2157	rs116500994	13	81685543	G	T	-0.13755	0.0293386	2.34e-06
genus.Holdemania.id.2157	rs55888180	17	76443497	C	G	0.128671	0.0282795	5.89e-06
genus.Holdemania.id.2157	rs4146507	5	106209093	C	T	0.079488	0.0177002	7.23e-06
genus.Holdemania.id.2157	rs111745969	15	93110222	A	G	0.120677	0.0265781	3.71e-06
genus.Holdemania.id.2157	rs113593397	8	123973840	A	G	-0.128935	0.0282526	9.36e-06
genus.Holdemania.id.2157	rs10885477	10	115332413	T	C	-0.135137	0.0301894	8.6e-06
genus.Holdemania.id.2157	rs9529719	13	70856516	T	C	0.074038	0.0160494	5.97e-06
genus.Holdemania.id.2157	rs967319	3	60615680	T	C	0.0788638	0.0176744	8.38e-06
genus.Holdemania.id.2157	rs12701617	7	38292857	A	G	-0.0660617	0.0149427	9.52e-06
genus.Holdemania.id.2157	rs73139538	7	63323145	G	A	-0.148594	0.0327469	7.77e-06
genus.Holdemania.id.2157	rs11080063	17	26789271	G	A	-0.0665238	0.0149837	6.67e-06
genus.Howardella.id.2000	rs901099	11	77901287	T	G	-0.12718	0.0250924	6.53e-07
genus.Howardella.id.2000	rs1484873	18	43206985	A	G	-0.227831	0.046335	2.56e-06
genus.Howardella.id.2000	rs17167098	7	133154356	G	A	-0.169366	0.0352068	1.12e-06
genus.Howardella.id.2000	rs609430	4	169178315	T	G	-0.112045	0.0239328	3.34e-06
genus.Howardella.id.2000	rs36081916	7	93527414	T	C	-0.18123	0.0402987	4.7e-06
genus.Howardella.id.2000	rs12452946	17	17253288	A	G	-0.105833	0.0228941	3.8e-06
genus.Howardella.id.2000	rs61771805	1	72972799	A	T	-0.136779	0.0296811	4.03e-06
genus.Howardella.id.2000	rs672217	18	60125134	G	A	0.164146	0.0349993	3.52e-06
genus.Howardella.id.2000	rs3791893	2	218819396	A	G	0.147035	0.034023	9.5e-06
genus.Howardella.id.2000	rs10048062	15	98476920	C	T	-0.147352	0.0336531	8.59e-06
genus.Howardella.id.2000	rs2154047	14	95452797	C	A	-0.192557	0.0420093	9.97e-06
genus.Hungatella.id.11306	rs13128780	4	166058998	T	C	-0.149725	0.0312777	1.75e-06
genus.Hungatella.id.11306	rs72759041	15	89577376	G	T	-0.126025	0.0282242	3.86e-06
genus.Hungatella.id.11306	rs10044993	5	58424440	C	A	0.139547	0.0316748	8.07e-06
genus.Hungatella.id.11306	rs13249325	8	14853525	T	G	-0.100023	0.0225883	9.69e-06
genus.Hungatella.id.11306	rs17092615	14	95973619	G	A	0.152235	0.0337867	7.38e-06
genus.Intestinibacter.id.11345	rs10805326	4	14324623	G	A	0.0775151	0.0139665	3.55e-08
genus.Intestinibacter.id.11345	rs4327025	15	92446683	G	A	-0.0810346	0.0154397	1.64e-07
genus.Intestinibacter.id.11345	rs478972	11	125663184	T	C	-0.142681	0.0297116	1.82e-06
genus.Intestinibacter.id.11345	rs6875660	5	159686256	C	T	0.0890455	0.0193905	3.06e-06
genus.Intestinibacter.id.11345	rs16938435	9	21502923	T	C	-0.112189	0.0235439	1.8e-06
genus.Intestinibacter.id.11345	rs6062862	20	61325223	A	G	0.0924508	0.0204658	6.68e-06
genus.Intestinibacter.id.11345	rs118030283	16	5993076	G	A	-0.151829	0.0324471	2.67e-06
genus.Intestinibacter.id.11345	rs11109097	12	97928437	C	T	0.0624272	0.0138539	5.49e-06
genus.Intestinibacter.id.11345	rs9348442	6	10303945	C	T	0.099082	0.0221625	6.26e-06
genus.Intestinibacter.id.11345	rs447950	5	148846426	A	G	0.0628342	0.0136652	5.64e-06
genus.Intestinibacter.id.11345	rs62430350	6	170918194	T	C	0.151096	0.0351476	6.84e-06
genus.Intestinibacter.id.11345	rs2702387	4	179361262	A	G	0.0608559	0.0132145	4.26e-06
genus.Intestinibacter.id.11345	rs68093214	3	70657785	C	T	0.0662258	0.0149877	9.26e-06
genus.Intestinibacter.id.11345	rs2098844	11	127703160	C	T	-0.0575295	0.0128416	6.79e-06
genus.Intestinibacter.id.11345	rs893394	2	20054971	G	A	0.0583322	0.0130729	7.85e-06
genus.Intestinimonas.id.2062	rs11258178	10	13124513	A	G	0.0660742	0.0134139	6.98e-07
genus.Intestinimonas.id.2062	rs12226153	11	94364293	A	G	-0.151142	0.0306922	5.12e-07
genus.Intestinimonas.id.2062	rs4784055	16	58818770	T	C	-0.175324	0.038599	8.72e-07
genus.Intestinimonas.id.2062	rs716604	2	6514088	A	G	0.0818068	0.0165992	8.57e-07
genus.Intestinimonas.id.2062	rs2930225	16	85327902	G	T	0.0729524	0.0152948	1.35e-06
genus.Intestinimonas.id.2062	rs62240188	3	10611142	G	A	0.130074	0.0267179	2.2e-06
genus.Intestinimonas.id.2062	rs2731794	5	17209391	C	T	0.120632	0.0257529	1.92e-06
genus.Intestinimonas.id.2062	rs7170984	15	93819735	T	C	-0.0658116	0.0140767	2.98e-06
genus.Intestinimonas.id.2062	rs10262702	7	66890843	T	C	0.0918017	0.0194885	2.06e-06
genus.Intestinimonas.id.2062	rs12566247	1	43767569	T	A	0.0637084	0.0135355	2.19e-06
genus.Intestinimonas.id.2062	rs1859797	7	22007303	G	A	0.060368	0.0131793	4.12e-06
genus.Intestinimonas.id.2062	rs11928843	3	17187915	G	A	-0.0607331	0.0132035	4.21e-06
genus.Intestinimonas.id.2062	rs17067892	8	3763540	C	T	0.107194	0.0250013	6.38e-06
genus.Intestinimonas.id.2062	rs72982915	2	140898088	C	T	0.183158	0.0402743	4.91e-06
genus.Intestinimonas.id.2062	rs994794	4	114608814	G	C	-0.141905	0.0315074	7.31e-06
genus.Intestinimonas.id.2062	rs4113676	20	6218922	A	C	-0.218507	0.0490152	7.42e-06
genus.Intestinimonas.id.2062	rs62427239	6	155737906	C	A	0.162658	0.0367647	9.41e-06
genus.Intestinimonas.id.2062	rs2276760	3	150620956	A	G	-0.0685233	0.0152546	7.84e-06
genus.Intestinimonas.id.2062	rs6934519	6	67200802	C	T	0.0692373	0.0151154	8.57e-06
genus.Intestinimonas.id.2062	rs1000888	13	23343542	C	G	-0.0585038	0.013219	9.71e-06
genus.Lachnoclostridium.id.11308	rs6112314	20	19300846	A	C	-0.0561715	0.0108174	2.43e-07
genus.Lachnoclostridium.id.11308	rs62285313	3	177470032	A	G	0.0864203	0.0181565	1.58e-06
genus.Lachnoclostridium.id.11308	rs78068103	17	13816159	A	G	0.0886199	0.0194248	3.67e-06
genus.Lachnoclostridium.id.11308	rs615997	3	23037786	T	C	0.0511752	0.0106491	2.03e-06
genus.Lachnoclostridium.id.11308	rs61915992	12	28169306	A	T	0.0803876	0.0172209	2.67e-06
genus.Lachnoclostridium.id.11308	rs789029	18	1053252	C	T	-0.0641289	0.0137974	3.75e-06
genus.Lachnoclostridium.id.11308	rs12566975	1	185091351	T	C	-0.0468097	0.0105787	9.57e-06
genus.Lachnoclostridium.id.11308	rs4738679	8	59370320	G	A	-0.0520267	0.011404	4.42e-06
genus.Lachnoclostridium.id.11308	rs1031599	3	66725825	G	T	-0.078627	0.0175644	6.31e-06
genus.Lachnoclostridium.id.11308	rs72829893	17	46694541	G	T	0.117472	0.0268103	5.58e-06
genus.Lachnoclostridium.id.11308	rs3821998	4	38694566	C	A	-0.0864066	0.0192519	6.72e-06
genus.Lachnoclostridium.id.11308	rs2385421	18	19743455	A	G	0.0746186	0.0180734	7.14e-06
genus.Lachnoclostridium.id.11308	rs1528479	2	167244051	G	A	-0.0497798	0.0111919	9.64e-06
genus.Lachnoclostridium.id.11308	rs1997204	12	102046595	T	C	-0.108075	0.0242022	5.97e-06
genus.Lachnoclostridium.id.11308	rs62028349	16	27217620	G	C	0.0469989	0.0105971	9.17e-06
genus.Lachnospira.id.2004	rs13157098	5	176802250	A	G	-0.0768058	0.0155312	5.99e-07
genus.Lachnospira.id.2004	rs4923324	11	25962890	G	A	-0.0617321	0.0133387	2.44e-06
genus.Lachnospira.id.2004	rs56791201	2	57701660	T	C	0.051823	0.0110697	2.93e-06
genus.Lachnospira.id.2004	rs2326833	6	6893668	C	G	-0.078495	0.017109	4.6e-06
genus.Lachnospira.id.2004	rs4686798	3	186445436	T	C	0.0531826	0.0113747	2.74e-06
genus.Lachnospira.id.2004	rs159484	4	111995627	G	A	0.0794668	0.0176999	6.68e-06
genus.Lachnospira.id.2004	rs2520509	12	91006514	A	G	0.0519063	0.011578	7.42e-06
genus.LachnospiraceaeFCS020group.id.11314	rs7249113	19	2571232	G	A	0.0679483	0.0133496	3.72e-07
genus.LachnospiraceaeFCS020group.id.11314	rs12078956	1	35328576	C	G	0.106101	0.0222904	2.15e-06
genus.LachnospiraceaeFCS020group.id.11314	rs369444	16	23631307	C	G	0.125481	0.0259008	3.15e-06
genus.LachnospiraceaeFCS020group.id.11314	rs72793667	2	53946431	A	G	-0.116881	0.0246589	1.63e-06
genus.LachnospiraceaeFCS020group.id.11314	rs1363769	19	17865305	T	C	-0.200628	0.0449372	1.58e-06
genus.LachnospiraceaeFCS020group.id.11314	rs10093861	8	121244406	G	A	-0.0568869	0.0121152	3.06e-06
genus.LachnospiraceaeFCS020group.id.11314	rs9788306	13	40419314	C	T	-0.062804	0.0130744	1.39e-06
genus.LachnospiraceaeFCS020group.id.11314	rs62140927	2	53523566	C	T	0.0613709	0.0131055	2.38e-06
genus.LachnospiraceaeFCS020group.id.11314	rs113859143	5	109403564	G	C	-0.108906	0.0242055	2.55e-06
genus.LachnospiraceaeFCS020group.id.11314	rs9919338	1	118425334	G	C	-0.0553339	0.0120621	4.91e-06
genus.LachnospiraceaeFCS020group.id.11314	rs35035870	11	3248876	T	C	-0.190615	0.0414403	2.62e-06
genus.LachnospiraceaeFCS020group.id.11314	rs2862811	3	165996415	T	C	0.0564927	0.0121736	3.92e-06
genus.LachnospiraceaeFCS020group.id.11314	rs1254846	10	44346094	G	A	0.105963	0.0232501	5.6e-06
genus.LachnospiraceaeFCS020group.id.11314	rs4452603	6	71966268	T	G	0.0604208	0.0135965	8.98e-06
genus.LachnospiraceaeFCS020group.id.11314	rs2322265	4	166588085	C	T	-0.0666305	0.0141577	5.21e-06
genus.LachnospiraceaeFCS020group.id.11314	rs3999074	10	65563647	G	T	-0.0550587	0.0121847	6.55e-06
genus.LachnospiraceaeFCS020group.id.11314	rs9308097	4	165786478	A	G	0.055381	0.0123659	7.47e-06
[truncated: 701 more rows]

## Sheet:  Supplemental Table3
Supplementary Table 3 Varience and F of the genetic variants associated with the 196 gut.
Traits	R2	N_SNP	sample	F_value
genus.Intestinimonas.id.2062	0.0418176	19	18340	42.0807
genus.Streptococcus.id.1853	0.0268098	19	18340	26.5624
family.Streptococcaceae.id.1850	0.0269537	19	18340	26.7089
class.Lentisphaeria.id.2250	0.0480807	10	18340	92.5783
order.Victivallales.id.2254	0.0480807	10	18340	92.5783
phylum.Lentisphaerae.id.2238	0.0525376	11	18340	92.3913
genus.Peptococcus.id.2037	0.070235	17	18340	81.415
genus.Senegalimassilia.id.11160	0.0257632	8	18340	60.5941
genus.Hungatella.id.11306	0.0249905	5	18340	93.9837
genus.Howardella.id.2000	0.062796	11	18340	111.64
genus.Subdoligranulum.id.2070	0.018602	14	18340	24.8102
genus.Coprococcus2.id.11302	0.0235766	12	18340	36.8768
order.MollicutesRF9.id.11579	0.0379953	17	18340	42.5673
genus.Butyrivibrio.id.1993	0.101052	16	18340	128.732
genus.Butyricicoccus.id.2055	0.0195263	9	18340	40.5607
genus.CandidatusSoleaferrea.id.11350	0.0548802	15	18340	70.9346
genus.Romboutsia.id.11347	0.0286872	15	18340	36.0793
family.Ruminococcaceae.id.2050	0.0189985	12	18340	29.5773
genus.LachnospiraceaeFCS020group.id.11314	0.0310535	17	18340	34.541
genus.Odoribacter.id.952	0.0145212	9	18340	30.0107
genus.Enterorhabdus.id.820	0.032298	9	18340	67.9758
genus.Coprococcus1.id.11301	0.0237973	14	18340	31.9083
class.Mollicutes.id.3920	0.0260011	12	18340	40.7702
phylum.Tenericutes.id.3919	0.0260011	12	18340	40.7702
family.Porphyromonadaceae.id.943	0.0133243	11	18340	22.5005
genus..Eubacteriumruminantiumgroup.id.11340	0.0588247	19	18340	60.2644
family.Prevotellaceae.id.960	0.030732	18	18340	32.2718
genus.Dialister.id.2183	0.0231692	13	18340	33.4361
genus..Eubacteriumxylanophilumgroup.id.14375	0.0210912	12	18340	32.9055
genus..Eubacteriumfissicatenagroup.id.14373	0.0500744	9	18340	107.361
class.Melainabacteria.id.1589	0.052515	13	18340	78.1332
genus.Anaerotruncus.id.2054	0.0222023	17	18340	24.4722
genus.ErysipelotrichaceaeUCG003.id.11384	0.032809	18	18340	34.5268
genus.Ruminococcus1.id.11373	0.0213816	14	18340	28.5984
genus.RuminococcaceaeNK4A214group.id.11358	0.0276376	18	18340	28.93
genus.Methanobrevibacter.id.123	0.0460524	8	18340	110.617
family.Methanobacteriaceae.id.121	0.0723117	12	18340	119.047
class.Methanobacteria.id.119	0.0723117	12	18340	119.047
order.Methanobacteriales.id.120	0.0723117	12	18340	119.047
phylum.Euryarchaeota.id.55	0.0739054	13	18340	112.498
order.Clostridiales.id.1863	0.0210179	18	18340	21.852
class.Clostridia.id.1859	0.020994	18	18340	21.8266
family.Rikenellaceae.id.967	0.0270854	20	18340	25.4995
order.Bacillales.id.1674	0.0562946	9	18340	121.493
genus..Eubacteriumrectalegroup.id.14374	0.0165517	12	18340	25.704
genus..Eubacteriumnodatumgroup.id.11297	0.0715274	11	18340	128.359
genus.RuminococcaceaeUCG011.id.11368	0.0490123	8	18340	118.094
genus.Lachnoclostridium.id.11308	0.0186184	15	18340	23.1758
family.Rhodospirillaceae.id.2717	0.0436964	17	18340	49.2463
order.Rhodospirillales.id.2667	0.0383561	15	18340	48.7248
genus.Olsenella.id.822	0.0640674	11	18340	114.055
class.Deltaproteobacteria.id.3087	0.0222476	14	18340	29.7832
family.Lachnospiraceae.id.1987	0.0213618	17	18340	23.5256
family.FamilyXIII.id.1957	0.021038	13	18340	30.2945
genus.Slackia.id.825	0.0310244	9	18340	65.2095
genus.LachnospiraceaeUCG010.id.11330	0.0251742	13	18340	36.4043
genus.Lactococcus.id.1851	0.0595023	11	18340	105.414
genus.Fusicatenibacter.id.11305	0.0259993	20	18340	24.4497
genus..Eubacteriumcoprostanoligenesgroup.id.11375	0.0184774	14	18340	24.6409
genus.ChristensenellaceaeR.7group.id.11283	0.013011	10	18340	24.1622
genus.Adlercreutzia.id.812	0.0311253	12	18340	49.0632
genus.Oxalobacter.id.2978	0.0650543	12	18340	106.267
genus.RuminococcaceaeUCG003.id.11361	0.022845	14	18340	30.6016
genus.RuminococcaceaeUCG014.id.11371	0.0287993	17	18340	31.9593
genus..Eubacteriumhalliigroup.id.11338	0.0245604	14	18340	32.9572
genus.Anaerostipes.id.1991	0.021934	15	18340	27.3955
genus..Clostridiuminnocuumgroup.id.14397	0.0538977	10	18340	104.417
genus.Prevotella9.id.11183	0.0480548	19	18340	48.6739
family.ClostridialesvadinBB60group.id.11286	0.0373459	17	18340	41.8116
genus.LachnospiraceaeUCG008.id.11328	0.0455609	13	18340	67.2928
order.Erysipelotrichales.id.2148	0.0165416	13	18340	23.7108
family.Erysipelotrichaceae.id.2149	0.0165416	13	18340	23.7108
class.Erysipelotrichia.id.2147	0.0165416	13	18340	23.7108
phylum.Proteobacteria.id.2375	0.0177155	14	18340	23.6065
family.FamilyXI.id.1936	0.069727	10	18340	137.382
genus.Haemophilus.id.3698	0.0409512	14	18340	55.891
genus.Actinomyces.id.423	0.0265986	8	18340	62.6128
genus.Anaerofilum.id.2053	0.0492216	11	18340	86.2578
class.Alphaproteobacteria.id.2379	0.0230498	10	18340	43.2447
family.Peptostreptococcaceae.id.2042	0.0303828	16	18340	35.8843
genus.Intestinibacter.id.11345	0.0294739	16	18340	34.7781
genus.Coprococcus3.id.11303	0.0176234	12	18340	27.3982
genus.LachnospiraceaeUCG001.id.11321	0.0366319	16	18340	43.5455
genus.Ruminiclostridium5.id.11355	0.0219543	16	18340	25.7061
genus.Ruminiclostridium6.id.11356	0.0327569	17	18340	36.4998
family.Bifidobacteriaceae.id.433	0.0429486	24	18340	34.246
order.Bifidobacteriales.id.432	0.0429486	24	18340	34.246
order.Pasteurellales.id.3688	0.0551625	19	18340	56.2936
family.Pasteurellaceae.id.3689	0.0551625	19	18340	56.2936
genus.Bifidobacterium.id.436	0.0417469	21	18340	38.0017
class.Actinobacteria.id.419	0.0464165	23	18340	38.7629
phylum.Actinobacteria.id.400	0.028043	20	18340	26.4271
genus.Paraprevotella.id.962	0.043972	13	18340	64.838
family.BacteroidalesS24.7group.id.11173	0.030642	10	18340	57.939
genus.RuminococcaceaeUCG005.id.11363	0.0272608	17	18340	30.2041
family.Clostridiaceae1.id.1869	0.0171086	11	18340	29.0022
genus.Holdemania.id.2157	0.0484009	18	18340	51.7697
genus.Collinsella.id.815	0.0192534	13	18340	27.6743
genus.Tyzzerella3.id.11335	0.0644177	14	18340	90.1238
genus.Parasutterella.id.2892	0.0346139	16	18340	41.0607
genus..Ruminococcustorquesgroup.id.14377	0.0208379	15	18340	25.9973
genus.RuminococcaceaeUCG002.id.11360	0.0370038	25	18340	28.1491
genus.Faecalibacterium.id.2057	0.0259712	13	18340	37.5876
genus..Ruminococcusgauvreauiigroup.id.11342	0.021519	13	18340	31.0023
genus.LachnospiraceaeNK4A136group.id.11319	0.0274517	16	18340	32.3247
genus.RuminococcaceaeUCG004.id.11362	0.02874	12	18340	45.192
family.Enterobacteriaceae.id.3469	0.0183615	11	18340	31.1658
order.Enterobacteriales.id.3468	0.0183615	11	18340	31.1658
genus.Eisenbergiella.id.11304	0.0452425	12	18340	72.3709
genus.Turicibacter.id.2162	0.0335421	14	18340	45.4279
genus.Bilophila.id.3170	0.0267972	16	18340	31.5328
genus.Alistipes.id.968	0.016659	14	18340	22.1749
class.Coriobacteriia.id.809	0.029949	21	18340	26.9306
family.Coriobacteriaceae.id.811	0.029949	21	18340	26.9306
order.Coriobacteriales.id.810	0.029949	21	18340	26.9306
order.Lactobacillales.id.1800	0.0311702	19	18340	31.0216
class.Bacilli.id.1673	0.0349671	22	18340	30.1681
genus.FamilyXIIIAD3011group.id.11293	0.0242562	15	18340	30.3679
class.Betaproteobacteria.id.2867	0.0176996	13	18340	25.4006
genus.LachnospiraceaeUCG004.id.11324	0.0227567	15	18340	28.4469
order.Bacteroidales.id.913	0.0214944	14	18340	28.7526
class.Bacteroidia.id.912	0.0214944	14	18340	28.7526
genus.Blautia.id.1992	0.0200834	13	18340	28.8916
order.Gastranaerophilales.id.1591	0.0489839	12	18340	78.6639
genus.Dorea.id.1997	0.0182277	13	18340	26.1725
genus.Barnesiella.id.944	0.026515	16	18340	31.1917
genus.Desulfovibrio.id.3173	0.031782	12	18340	50.1323
family.Veillonellaceae.id.2172	0.0379427	21	18340	34.4022
class.Gammaproteobacteria.id.3303	0.0138542	9	18340	28.6127
family.Verrucomicrobiaceae.id.4036	0.0262724	13	18340	38.0353
genus.Akkermansia.id.4037	0.0262903	13	18340	38.0619
class.Verrucomicrobiae.id.4029	0.0262779	13	18340	38.0435
order.Verrucomicrobiales.id.4030	0.0262779	13	18340	38.0435
family.Oxalobacteraceae.id.2966	0.0692815	15	18340	90.9344
family.Alcaligenaceae.id.2875	0.0264865	19	18340	26.2334
genus.Eggerthella.id.819	0.0413236	10	18340	79.0068
genus.Butyricimonas.id.945	0.0391611	18	18340	41.484
phylum.Firmicutes.id.1672	0.0249315	19	18340	24.6538
genus.FamilyXIIIUCG001.id.11294	0.0193932	10	18340	36.2489
order.Desulfovibrionales.id.3156	0.0213053	13	18340	30.6878
family.Desulfovibrionaceae.id.3169	0.0200184	12	18340	31.1976
order.NB1n.id.3953	0.0703336	16	18340	86.6388
phylum.Verrucomicrobia.id.3982	0.0242374	12	18340	37.936
genus..Eubacteriumbrachygroup.id.11296	0.059612	11	18340	105.621
genus.Clostridiumsensustricto1.id.1873	0.0185707	9	18340	38.5379
genus.Escherichia.Shigella.id.3504	0.0296988	15	18340	37.3904
genus.DefluviitaleaceaeUCG011.id.11287	0.0317996	11	18340	54.7241
family.Defluviitaleaceae.id.1924	0.0359252	13	18340	52.5306
genus.Ruminiclostridium9.id.11357	0.0219577	16	18340	25.7102
genus.Sellimonas.id.14369	0.0784801	11	18340	141.898
class.Negativicutes.id.2164	0.0166867	13	18340	23.9222
order.Selenomonadales.id.2165	0.0166867	13	18340	23.9222
genus.Sutterella.id.2896	0.0197081	12	18340	30.7043
genus.Flavonifractor.id.2059	0.0218644	10	18340	40.9711
genus.Coprobacter.id.949	0.0529451	14	18340	73.1756
genus.Parabacteroides.id.954	0.0116229	9	18340	23.9502
genus.RuminococcaceaeUCG013.id.11370	0.0196715	14	18340	26.2653
family.Bacteroidaceae.id.917	0.0149887	12	18340	23.2398
genus.Bacteroides.id.918	0.0149887	12	18340	23.2398
genus..Ruminococcusgnavusgroup.id.14376	0.0371892	11	18340	64.3573
genus.RikenellaceaeRC9gutgroup.id.11191	0.0971591	15	18340	131.462
genus..Eubacteriumventriosumgroup.id.11341	0.0246528	16	18340	28.9457
genus.Marvinbryantia.id.2005	0.024317	13	18340	35.1338
genus.Roseburia.id.2012	0.0257299	18	18340	26.8804
genus.Oscillibacter.id.2063	0.043296	16	18340	51.8259
family.Victivallaceae.id.2255	0.0917102	15	18340	123.345
family.Christensenellaceae.id.1866	0.020262	12	18340	31.5851
genus.Gordonibacter.id.821	0.08845	14	18340	127.009
family.Peptococcaceae.id.2024	0.0279596	10	18340	52.7212
genus.LachnospiraceaeNC2004group.id.11316	0.0349459	10	18340	66.3718
genus.Prevotella7.id.11182	0.0734312	12	18340	121.036
genus.Victivallis.id.2256	0.0860609	13	18340	132.743
genus.Phascolarctobacterium.id.2168	0.0253095	12	18340	39.6576
genus..Eubacteriumoxidoreducensgroup.id.11339	0.0263573	6	18340	82.7148
genus.Oscillospira.id.2064	0.0217327	10	18340	40.7189
genus.Catenibacterium.id.2153	0.0262874	4	18340	123.748
genus.Ruminococcus2.id.11374	0.0275644	15	18340	34.6271
genus.Holdemanella.id.11393	0.0479111	14	18340	65.868
genus.RuminococcaceaeUCG009.id.11366	0.0404498	13	18340	59.4256
phylum.Cyanobacteria.id.1500	0.0353477	10	18340	67.1629
genus.RuminococcaceaeUCG010.id.11367	0.0150556	8	18340	35.0253
genus.Veillonella.id.2198	0.0193397	8	18340	45.1884
genus.Lactobacillus.id.1837	0.0354476	10	18340	67.3596
genus..Eubacteriumeligensgroup.id.14372	0.0185489	11	18340	31.4899
genus.Lachnospira.id.2004	0.00948656	7	18340	25.0819
phylum.Bacteroidetes.id.905	0.0198494	12	18340	30.9288
genus.Erysipelatoclostridium.id.11381	0.0406585	17	18340	45.6774
order.Burkholderiales.id.2874	0.016433	12	18340	25.5166
family.Lactobacillaceae.id.1836	0.0409747	12	18340	65.2522
genus.Alloprevotella.id.961	0.0406122	6	18340	129.344
genus.Terrisporobacter.id.11348	0.0214394	6	18340	66.9432
genus.Allisonella.id.2174	0.0606237	9	18340	131.439
family.Acidaminococcaceae.id.2166	0.015045	8	18340	35.0004
genus.LachnospiraceaeND3007group.id.11317	0.00417836	3	18340	25.6453
order.Actinomycetales.id.420	0.0149836	4	18340	69.7257
family.Actinomycetaceae.id.421	0.0150076	4	18340	69.8394

## Sheet: ST4
Supplementary Table 4 Effect estimates of the associations between 196 bacterial traits and risk of Arterial embolism and thrombosis of lower extremity artery in MR analyses
	SNPs	β	se	P value	OR	95%Cl (low)	95%Cl (upper)	P intercept	Qrs
class.Actinobacteria.id.419
Inverse-variance weighted （random）	23	-0.0460758	0.167434	0.783173	0.95497	0.687807	1.32591	NA	0.119475
Inverse-variance weighted （fixed）	23	-0.0460758	0.143481	0.748114	0.95497	0.720868	1.2651	NA	0.119475
MR-Egger	23	0.446808	0.367606	0.224193	1.56331	0.76056	3.21336	0.134732	NA
Weighted median	23	0.0278949	0.216664	0.897558	1.02829	0.672491	1.57233	NA	NA
Maximum-likelihood method	23	-0.0479656	0.171456	0.779666	0.953167	0.681118	1.33388	NA	NA
MR-PRESSO global test	23	-0.0460758	0.167434	0.785741	0.95497	0.687807	1.32591	NA	0.1335
Outlier corrected (MR-PRESSO)	23	NA	NA	NA	NA	NA	NA	NA	NULL
class.Alphaproteobacteria.id.2379
Inverse-variance weighted （random）	10	0.157414	0.223938	0.482096	1.17048	0.754647	1.81545	NA	0.228426
Inverse-variance weighted （fixed）	10	0.157414	0.19608	0.422087	1.17048	0.796998	1.71898	NA	0.228426
MR-Egger	10	-1.22027	0.814818	0.134239	0.295152	0.0597665	1.45758	0.0809255	NA
Weighted median	10	0.023335	0.271521	0.931513	1.02361	0.601189	1.74284	NA	NA
Maximum-likelihood method	10	0.166941	0.230453	0.46882	1.18168	0.752204	1.85638	NA	NA
MR-PRESSO global test	10	0.157414	0.223938	0.499873	1.17048	0.754647	1.81545	NA	0.239
Outlier corrected (MR-PRESSO)	10	NA	NA	NA	NA	NA	NA	NA	NULL
class.Bacilli.id.1673
Inverse-variance weighted （random）	22	0.0748776	0.19474	0.700607	1.07775	0.735789	1.57865	NA	0.165607
Inverse-variance weighted （fixed）	22	0.0748776	0.171236	0.661911	1.07775	0.770477	1.50757	NA	0.165607
MR-Egger	22	-0.519515	0.504221	0.302854	0.594809	0.221399	1.59801	0.20239	NA
Weighted median	22	-0.042015	0.244818	0.863739	0.958855	0.593417	1.54934	NA	NA
Maximum-likelihood method	22	0.0786114	0.198951	0.692748	1.08178	0.73247	1.59769	NA	NA
MR-PRESSO global test	22	0.0748776	0.19474	0.704473	1.07775	0.735789	1.57865	NA	0.1855
Outlier corrected (MR-PRESSO)	22	NA	NA	NA	NA	NA	NA	NA	NULL
class.Bacteroidia.id.912
Inverse-variance weighted （random）	14	0.205323	0.234186	0.380623	1.22792	0.775938	1.94318	NA	0.670314
Inverse-variance weighted （fixed）	14	0.205323	0.234186	0.380623	1.22792	0.775938	1.94318	NA	0.670314
MR-Egger	14	0.18392	0.588428	0.754613	1.20192	0.379311	3.80851	0.968374	NA
Weighted median	14	0.158987	0.330044	0.63001	1.17232	0.613914	2.23865	NA	NA
Maximum-likelihood method	14	0.211456	0.237904	0.374094	1.23548	0.775044	1.96944	NA	NA
MR-PRESSO global test	14	0.205323	0.208322	0.342316	1.22792	0.816288	1.84713	NA	0.6725
Outlier corrected (MR-PRESSO)	14	NA	NA	NA	NA	NA	NA	NA	NULL
class.Betaproteobacteria.id.2867
Inverse-variance weighted （random）	13	-0.128964	0.229425	0.574035	0.879006	0.560663	1.3781	NA	0.614412
Inverse-variance weighted （fixed）	13	-0.128964	0.229425	0.574035	0.879006	0.560663	1.3781	NA	0.614412
MR-Egger	13	-0.319348	0.723368	0.65887	0.726623	0.176021	2.99952	0.781382	NA
Weighted median	13	-0.0974442	0.301034	0.746166	0.907153	0.502847	1.63654	NA	NA
Maximum-likelihood method	13	-0.128447	0.233034	0.581501	0.87946	0.556998	1.38861	NA	NA
MR-PRESSO global test	13	-0.128964	0.20962	0.549894	0.879006	0.582854	1.32563	NA	0.6195
Outlier corrected (MR-PRESSO)	13	NA	NA	NA	NA	NA	NA	NA	NULL
class.Clostridia.id.1859
Inverse-variance weighted （random）	17	-0.0111521	0.211688	0.957985	0.98891	0.653077	1.49744	NA	0.678596
Inverse-variance weighted （fixed）	17	-0.0111521	0.211688	0.957985	0.98891	0.653077	1.49744	NA	0.678596
MR-Egger	17	-0.540217	0.89498	0.546105	0.582622	0.100824	3.36674	0.542915	NA
Weighted median	17	-0.0681319	0.290141	0.814346	0.934137	0.528978	1.64962	NA	NA
Maximum-likelihood method	17	-0.0114313	0.215685	0.957732	0.988634	0.6478	1.50879	NA	NA
MR-PRESSO global test	17	-0.0111521	0.190225	0.953976	0.98891	0.681136	1.43575	NA	0.6645
Outlier corrected (MR-PRESSO)	17	NA	NA	NA	NA	NA	NA	NA	NULL
class.Coriobacteriia.id.809
Inverse-variance weighted （random）	21	0.28675	0.177595	0.106391	1.33209	0.940507	1.88671	NA	0.602235
Inverse-variance weighted （fixed）	21	0.28675	0.177595	0.106391	1.33209	0.940507	1.88671	NA	0.602235
MR-Egger	21	0.418703	0.469472	0.372469	1.51999	0.605644	3.81473	0.761409	NA
Weighted median	21	0.330342	0.254279	0.193898	1.39144	0.845316	2.29041	NA	NA
Maximum-likelihood method	21	0.298477	0.181354	0.0997994	1.34781	0.944616	1.92309	NA	NA
MR-PRESSO global test	21	0.28675	0.167425	0.102227	1.33209	0.959443	1.84947	NA	0.634
Outlier corrected (MR-PRESSO)	21	NA	NA	NA	NA	NA	NA	NA	NULL
class.Deltaproteobacteria.id.3087
Inverse-variance weighted （random）	14	0.20635	0.211744	0.329795	1.22918	0.811665	1.86147	NA	0.371448
Inverse-variance weighted （fixed）	14	0.20635	0.203793	0.311278	1.22918	0.824412	1.83269	NA	0.371448
MR-Egger	14	0.493162	0.590981	0.40401	1.63749	0.514191	5.21472	0.601593	NA
Weighted median	14	0.289732	0.288451	0.315166	1.33607	0.759092	2.3516	NA	NA
Maximum-likelihood method	14	0.213764	0.21566	0.321582	1.23833	0.811453	1.88977	NA	NA
MR-PRESSO global test	14	0.20635	0.211744	0.347581	1.22918	0.811665	1.86147	NA	0.3895
Outlier corrected (MR-PRESSO)	14	NA	NA	NA	NA	NA	NA	NA	NULL
class.Erysipelotrichia.id.2147
Inverse-variance weighted （random）	13	0.121136	0.309551	0.695556	1.12878	0.615337	2.07064	NA	0.10143
Inverse-variance weighted （fixed）	13	0.121136	0.249333	0.627082	1.12878	0.692424	1.84012	NA	0.10143
MR-Egger	13	-1.17032	1.3385	0.381927	0.310269	0.0225106	4.27651	0.321306	NA
Weighted median	13	-0.290572	0.338842	0.391143	0.747835	0.384927	1.45289	NA	NA
Maximum-likelihood method	13	0.127925	0.319077	0.688478	1.13647	0.608069	2.12403	NA	NA
MR-PRESSO global test	13	0.121136	0.309551	0.702416	1.12878	0.615337	2.07064	NA	0.104
Outlier corrected (MR-PRESSO)	13	NA	NA	NA	NA	NA	NA	NA	NULL
class.Gammaproteobacteria.id.3303
Inverse-variance weighted （random）	8	0.0970903	0.304258	0.749647	1.10196	0.606983	2.00058	NA	0.77107
Inverse-variance weighted （fixed）	8	0.0970903	0.304258	0.749647	1.10196	0.606983	2.00058	NA	0.77107
MR-Egger	8	0.872118	0.987357	0.377082	2.39197	0.345383	16.5658	0.409312	NA
Weighted median	8	0.151994	0.385047	0.693034	1.16415	0.547333	2.4761	NA	NA
Maximum-likelihood method	8	0.0991562	0.30751	0.747113	1.10424	0.604373	2.01753	NA	NA
MR-PRESSO global test	8	0.0970903	0.232151	0.688317	1.10196	0.699125	1.73691	NA	0.765
Outlier corrected (MR-PRESSO)	8	NA	NA	NA	NA	NA	NA	NA	NULL
class.Lentisphaeria.id.2250
Inverse-variance weighted （random）	10	-0.126576	0.164887	0.442695	0.881107	0.637785	1.21726	NA	0.226261
Inverse-variance weighted （fixed）	10	-0.126576	0.144151	0.379902	0.881107	0.66424	1.16878	NA	0.226261
MR-Egger	10	-1.11589	0.553849	0.0439255	0.327622	0.110644	0.970105	0.0640176	NA
Weighted median	10	-4.40615e-06	0.206744	0.999983	0.999996	0.666828	1.49962	NA	NA
Maximum-likelihood method	10	-0.13391	0.169485	0.429471	0.874669	0.627444	1.2193	NA	NA
MR-PRESSO global test	10	-0.126576	0.164887	0.462358	0.881107	0.637785	1.21726	NA	0.221
Outlier corrected (MR-PRESSO)	10	NA	NA	NA	NA	NA	NA	NA	NULL
class.Melainabacteria.id.1589
Inverse-variance weighted （random）	13	0.31987	0.156247	0.0406381	1.37695	1.01372	1.87033	NA	0.245158
Inverse-variance weighted （fixed）	13	0.31987	0.140068	0.0223907	1.37695	1.04638	1.81195	NA	0.245158
MR-Egger	13	0.60247	0.506624	0.234367	1.82662	0.676709	4.93056	0.556412	NA
Weighted median	13	0.169575	0.208264	0.415513	1.1848	0.787712	1.78206	NA	NA
Maximum-likelihood method	13	0.331164	0.160217	0.0387366	1.39259	1.01729	1.90635	NA	NA
MR-PRESSO global test	13	0.31987	0.156247	0.0631829	1.37695	1.01372	1.87033	NA	0.273
Outlier corrected (MR-PRESSO)	13	NA	NA	NA	NA	NA	NA	NA	NULL
class.Methanobacteria.id.119
Inverse-variance weighted （random）	12	0.142304	0.119578	0.234025	1.15293	0.912043	1.45743	NA	0.850941
Inverse-variance weighted （fixed）	12	0.142304	0.119578	0.234025	1.15293	0.912043	1.45743	NA	0.850941
MR-Egger	12	-0.424918	0.461953	0.357662	0.653824	0.264386	1.6169	0.203656	NA
Weighted median	12	0.142573	0.1611	0.376157	1.15324	0.840984	1.58143	NA	NA
Maximum-likelihood method	12	0.147904	0.121008	0.221608	1.1594	0.914597	1.46973	NA	NA
MR-PRESSO global test	12	0.142304	0.0906628	0.144808	1.15293	0.965224	1.37713	NA	0.843
Outlier corrected (MR-PRESSO)	12	NA	NA	NA	NA	NA	NA	NA	NULL
class.Mollicutes.id.3920
Inverse-variance weighted （random）	12	-0.108705	0.197655	0.582337	0.896995	0.608895	1.32141	NA	0.927738
Inverse-variance weighted （fixed）	12	-0.108705	0.197655	0.582337	0.896995	0.608895	1.32141	NA	0.927738
MR-Egger	12	0.126715	0.672956	0.850644	1.13509	0.303529	4.24486	0.714386	NA
Weighted median	12	-0.0904488	0.254785	0.722589	0.913521	0.554423	1.50521	NA	NA
Maximum-likelihood method	12	-0.11167	0.199894	0.576403	0.894339	0.604434	1.32329	NA	NA
MR-PRESSO global test	12	-0.108705	0.134186	0.435054	0.896995	0.689554	1.16684	NA	0.926
Outlier corrected (MR-PRESSO)	12	NA	NA	NA	NA	NA	NA	NA	NULL
class.Negativicutes.id.2164
Inverse-variance weighted （random）	13	0.372046	0.240481	0.121842	1.4507	0.905473	2.32423	NA	0.508378
Inverse-variance weighted （fixed）	13	0.372046	0.240481	0.121842	1.4507	0.905473	2.32423	NA	0.508378
MR-Egger	13	1.11223	0.844156	0.187651	3.04112	0.581398	15.9072	0.360333	NA
Weighted median	13	0.562994	0.326057	0.084226	1.75592	0.926745	3.32698	NA	NA
Maximum-likelihood method	13	0.384339	0.245867	0.118006	1.46864	0.907047	2.37795	NA	NA
MR-PRESSO global test	13	0.372046	0.232753	0.135923	1.4507	0.919294	2.28929	NA	0.4995
Outlier corrected (MR-PRESSO)	13	NA	NA	NA	NA	NA	NA	NA	NULL
class.Verrucomicrobiae.id.4029
Inverse-variance weighted （random）	13	0.0203121	0.226307	0.928482	1.02052	0.654915	1.59022	NA	0.171413
Inverse-variance weighted （fixed）	13	0.0203121	0.193279	0.916303	1.02052	0.698713	1.49054	NA	0.171413
MR-Egger	13	1.22089	0.755484	0.106087	3.3902	0.77116	14.9041	0.0978566	NA
Weighted median	13	-0.0721737	0.276826	0.79431	0.930369	0.540774	1.60064	NA	NA
Maximum-likelihood method	13	0.0223629	0.233195	0.923602	1.02261	0.647459	1.61515	NA	NA
MR-PRESSO global test	13	0.0203121	0.226307	0.929963	1.02052	0.654915	1.59022	NA	0.156
Outlier corrected (MR-PRESSO)	13	NA	NA	NA	NA	NA	NA	NA	NULL
family.Acidaminococcaceae.id.2166
Inverse-variance weighted （random）	8	0.217206	0.241158	0.36776	1.2426	0.774557	1.99347	NA	0.361023
Inverse-variance weighted （fixed）	8	0.217206	0.230133	0.345258	1.2426	0.791476	1.95085	NA	0.361023
MR-Egger	8	0.755801	0.704892	0.28362	2.12932	0.53484	8.47727	0.414576	NA
Weighted median	8	0.217894	0.299175	0.466421	1.24345	0.691779	2.23508	NA	NA
Maximum-likelihood method	8	0.226077	0.246504	0.359073	1.25367	0.773313	2.03242	NA	NA
MR-PRESSO global test	8	0.217206	0.241158	0.397687	1.2426	0.774557	1.99347	NA	0.3715
Outlier corrected (MR-PRESSO)	8	NA	NA	NA	NA	NA	NA	NA	NULL
family.Actinomycetaceae.id.421
Inverse-variance weighted （random）	4	-0.227468	0.263208	0.38747	0.796548	0.475516	1.33432	NA	0.894761
Inverse-variance weighted （fixed）	4	-0.227468	0.263208	0.38747	0.796548	0.475516	1.33432	NA	0.894761
MR-Egger	4	-0.593093	0.573524	0.30108	0.552616	0.179568	1.70066	0.473047	NA
Weighted median	4	-0.190343	0.310004	0.539215	0.826676	0.45025	1.51781	NA	NA
Maximum-likelihood method	4	-0.228337	0.263302	0.385829	0.795856	0.475014	1.3334	NA	NA
MR-PRESSO global test	4	-0.227468	0.118423	0.150518	0.796548	0.63155	1.00465	NA	0.8
Outlier corrected (MR-PRESSO)	4	NA	NA	NA	NA	NA	NA	NA	NULL
family.Alcaligenaceae.id.2875
Inverse-variance weighted （random）	19	-0.283175	0.23871	0.235514	0.753388	0.471873	1.20285	NA	0.0900602
Inverse-variance weighted （fixed）	19	-0.283175	0.196949	0.150489	0.753388	0.51212	1.10832	NA	0.0900602
MR-Egger	19	-0.0292599	0.993093	0.976495	0.971164	0.138661	6.8019	0.791899	NA
Weighted median	19	-0.453373	0.292203	0.120765	0.635481	0.358405	1.12676	NA	NA
Maximum-likelihood method	19	-0.277497	0.245572	0.258475	0.757678	0.46822	1.22608	NA	NA
MR-PRESSO global test	19	-0.283175	0.23871	0.250937	0.753388	0.471873	1.20285	NA	0.108
Outlier corrected (MR-PRESSO)	19	NA	NA	NA	NA	NA	NA	NA	NULL
family.Bacteroidaceae.id.917
Inverse-variance weighted （random）	12	-0.21125	0.244513	0.387609	0.809572	0.501328	1.30734	NA	0.971446
Inverse-variance weighted （fixed）	12	-0.21125	0.244513	0.387609	0.809572	0.501328	1.30734	NA	0.971446
MR-Egger	12	1.06709	1.29468	0.409816	2.90692	0.229817	36.7691	0.314666	NA
Weighted median	12	-0.18411	0.317813	0.562384	0.831844	0.446184	1.55085	NA	NA
Maximum-likelihood method	12	-0.211266	0.246859	0.3921	0.809559	0.499019	1.31335	NA	NA
MR-PRESSO global test	12	-0.21125	0.146464	0.177071	0.809572	0.607551	1.07877	NA	0.9755
Outlier corrected (MR-PRESSO)	12	NA	NA	NA	NA	NA	NA	NA	NULL
family.BacteroidalesS24.7group.id.11173
Inverse-variance weighted （random）	10	0.196953	0.251222	0.433052	1.21769	0.744202	1.99242	NA	0.0399232
Inverse-variance weighted （fixed）	10	0.196953	0.179576	0.272744	1.21769	0.856402	1.73138	NA	0.0399232
MR-Egger	10	-0.358136	1.11983	0.74911	0.698978	0.0778478	6.27597	0.610144	NA
Weighted median	10	0.187171	0.251389	0.456546	1.20583	0.736717	1.97367	NA	NA
Maximum-likelihood method	10	0.207517	0.261813	0.428003	1.23062	0.736654	2.05581	NA	NA
MR-PRESSO global test	9	0.196953	0.251222	0.453191	1.21769	0.744202	1.99242	NA	0.044
Outlier corrected (MR-PRESSO)	9	0.379996	0.191068	0.0819249	1.46228	1.00552	2.12652	NA	0.541
family.Bifidobacteriaceae.id.433
Inverse-variance weighted （random）	24	-0.193228	0.152916	0.206366	0.824294	0.610825	1.11236	NA	0.52893
Inverse-variance weighted （fixed）	24	-0.193228	0.152916	0.206366	0.824294	0.610825	1.11236	NA	0.52893
MR-Egger	24	0.323314	0.597158	0.588217	1.3817	0.428649	4.45374	0.370874	NA
Weighted median	24	-0.0584522	0.213288	0.784044	0.943223	0.620955	1.43275	NA	NA
Maximum-likelihood method	24	-0.190234	0.155663	0.221676	0.826766	0.609367	1.12172	NA	NA
MR-PRESSO global test	24	-0.193228	0.149067	0.207744	0.824294	0.615452	1.104	NA	0.527
Outlier corrected (MR-PRESSO)	24	NA	NA	NA	NA	NA	NA	NA	NULL
family.Christensenellaceae.id.1866
Inverse-variance weighted （random）	12	0.133452	0.193385	0.490141	1.14277	0.782249	1.66944	NA	0.710182
Inverse-variance weighted （fixed）	12	0.133452	0.193385	0.490141	1.14277	0.782249	1.66944	NA	0.710182
MR-Egger	12	0.0308165	0.377259	0.934897	1.0313	0.492328	2.16029	0.751357	NA
Weighted median	12	-0.030587	0.262339	0.907182	0.969876	0.579975	1.6219	NA	NA
Maximum-likelihood method	12	0.138486	0.197022	0.482122	1.14853	0.780611	1.68987	NA	NA
MR-PRESSO global test	12	0.133452	0.165277	0.436524	1.14277	0.826553	1.57995	NA	0.7205
Outlier corrected (MR-PRESSO)	12	NA	NA	NA	NA	NA	NA	NA	NULL
family.Clostridiaceae1.id.1869
Inverse-variance weighted （random）	11	-0.0136816	0.230612	0.952691	0.986412	0.627708	1.5501	NA	0.585661
Inverse-variance weighted （fixed）	11	-0.0136816	0.230612	0.952691	0.986412	0.627708	1.5501	NA	0.585661
MR-Egger	11	0.885675	0.696272	0.203365	2.42462	0.619391	9.49123	0.171018	NA
Weighted median	11	-0.233439	0.30363	0.441996	0.791806	0.43668	1.43573	NA	NA
Maximum-likelihood method	11	-0.0132515	0.234913	0.955015	0.986836	0.622705	1.56389	NA	NA
MR-PRESSO global test	11	-0.0136816	0.211898	0.949791	0.986412	0.651159	1.49427	NA	0.5835
Outlier corrected (MR-PRESSO)	11	NA	NA	NA	NA	NA	NA	NA	NULL
family.ClostridialesvadinBB60group.id.11286
Inverse-variance weighted （random）	17	0.0372696	0.157023	0.812384	1.03797	0.763001	1.41204	NA	0.898704
Inverse-variance weighted （fixed）	17	0.0372696	0.157023	0.812384	1.03797	0.763001	1.41204	NA	0.898704
MR-Egger	17	-0.336456	0.441885	0.446412	0.714297	0.300427	1.69832	0.365568	NA
Weighted median	17	-0.204632	0.206187	0.320973	0.814947	0.544026	1.22078	NA	NA
Maximum-likelihood method	17	0.0386057	0.159334	0.808553	1.03936	0.760568	1.42035	NA	NA
MR-PRESSO global test	17	0.0372696	0.119978	0.760087	1.03797	0.820462	1.31315	NA	0.8935
Outlier corrected (MR-PRESSO)	17	NA	NA	NA	NA	NA	NA	NA	NULL
family.Coriobacteriaceae.id.811
Inverse-variance weighted （random）	21	0.28675	0.177595	0.106391	1.33209	0.940507	1.88671	NA	0.602235
Inverse-variance weighted （fixed）	21	0.28675	0.177595	0.106391	1.33209	0.940507	1.88671	NA	0.602235
MR-Egger	21	0.418703	0.469472	0.372469	1.51999	0.605644	3.81473	0.761409	NA
Weighted median	21	0.330342	0.254279	0.193898	1.39144	0.845316	2.29041	NA	NA
Maximum-likelihood method	21	0.298477	0.181354	0.0997994	1.34781	0.944616	1.92309	NA	NA
MR-PRESSO global test	21	0.28675	0.167425	0.102227	1.33209	0.959443	1.84947	NA	0.622
Outlier corrected (MR-PRESSO)	21	NA	NA	NA	NA	NA	NA	NA	NULL
family.Defluviitaleaceae.id.1924
Inverse-variance weighted （random）	13	-0.0322396	0.169958	0.849551	0.968275	0.693949	1.35105	NA	0.956537
Inverse-variance weighted （fixed）	13	-0.0322396	0.169958	0.849551	0.968275	0.693949	1.35105	NA	0.956537
MR-Egger	13	0.000608585	0.617209	0.999213	1.00061	0.29846	3.35462	0.955851	NA
Weighted median	13	0.00734555	0.220002	0.973365	1.00737	0.654517	1.55046	NA	NA
Maximum-likelihood method	13	-0.032379	0.171368	0.850137	0.96814	0.691937	1.35459	NA	NA
MR-PRESSO global test	13	-0.0322396	0.110175	0.77481	0.968275	0.780218	1.20166	NA	0.957
Outlier corrected (MR-PRESSO)	13	NA	NA	NA	NA	NA	NA	NA	NULL
family.Desulfovibrionaceae.id.3169
Inverse-variance weighted （random）	12	0.300017	0.22578	0.183914	1.34988	0.867176	2.10128	NA	0.345974
Inverse-variance weighted （fixed）	12	0.300017	0.21405	0.161029	1.34988	0.887345	2.05352	NA	0.345974
MR-Egger	12	0.39893	0.601758	0.507368	1.49023	0.45817	4.84708	0.858136	NA
Weighted median	12	0.295107	0.308056	0.33808	1.34327	0.734414	2.45689	NA	NA
Maximum-likelihood method	12	0.309532	0.231357	0.18093	1.36279	0.865951	2.14468	NA	NA
MR-PRESSO global test	12	0.300017	0.22578	0.21082	1.34988	0.867176	2.10128	NA	0.362
Outlier corrected (MR-PRESSO)	12	NA	NA	NA	NA	NA	NA	NA	NULL
family.Enterobacteriaceae.id.3469
Inverse-variance weighted （random）	11	0.0769095	0.24296	0.751584	1.07994	0.670795	1.73865	NA	0.873781
Inverse-variance weighted （fixed）	11	0.0769095	0.24296	0.751584	1.07994	0.670795	1.73865	NA	0.873781
MR-Egger	11	-0.448722	1.11427	0.687165	0.638444	0.0718849	5.67032	0.628842	NA
Weighted median	11	0.247118	0.30231	0.413682	1.28033	0.70793	2.31555	NA	NA
Maximum-likelihood method	11	0.0788836	0.245751	0.748218	1.08208	0.668453	1.75165	NA	NA
MR-PRESSO global test	11	0.0769095	0.176061	0.671513	1.07994	0.764778	1.52499	NA	0.8685
Outlier corrected (MR-PRESSO)	11	NA	NA	NA	NA	NA	NA	NA	NULL
family.Erysipelotrichaceae.id.2149
Inverse-variance weighted （random）	13	0.121136	0.309551	0.695556	1.12878	0.615337	2.07064	NA	0.10143
Inverse-variance weighted （fixed）	13	0.121136	0.249333	0.627082	1.12878	0.692424	1.84012	NA	0.10143
MR-Egger	13	-1.17032	1.3385	0.381927	0.310269	0.0225106	4.27651	0.321306	NA
Weighted median	13	-0.290572	0.338842	0.391143	0.747835	0.384927	1.45289	NA	NA
Maximum-likelihood method	13	0.127925	0.319077	0.688478	1.13647	0.608069	2.12403	NA	NA
MR-PRESSO global test	13	0.121136	0.309551	0.702416	1.12878	0.615337	2.07064	NA	0.085
Outlier corrected (MR-PRESSO)	13	NA	NA	NA	NA	NA	NA	NA	NULL
family.FamilyXI.id.1936
Inverse-variance weighted （random）	10	0.102535	0.117052	0.381043	1.10798	0.880833	1.39369	NA	0.403389
Inverse-variance weighted （fixed）	10	0.102535	0.114686	0.371297	1.10798	0.884927	1.38725	NA	0.403389
MR-Egger	10	0.551931	0.600886	0.358342	1.7366	0.534831	5.63878	0.445326	NA
Weighted median	10	0.0587411	0.1497	0.694768	1.0605	0.790831	1.42213	NA	NA
Maximum-likelihood method	10	0.108885	0.119542	0.362373	1.11503	0.882129	1.40943	NA	NA
MR-PRESSO global test	10	0.102535	0.117052	0.403817	1.10798	0.880833	1.39369	NA	0.4285
Outlier corrected (MR-PRESSO)	10	NA	NA	NA	NA	NA	NA	NA	NULL
family.FamilyXIII.id.1957
Inverse-variance weighted （random）	13	-0.16637	0.221338	0.45226	0.846733	0.548706	1.30663	NA	0.894554
Inverse-variance weighted （fixed）	13	-0.16637	0.221338	0.45226	0.846733	0.548706	1.30663	NA	0.894554
MR-Egger	13	-0.830035	0.75519	0.271721	0.436034	0.0992407	1.9158	0.358006	NA
Weighted median	13	-0.230018	0.306688	0.453251	0.79452	0.435559	1.44931	NA	NA
Maximum-likelihood method	13	-0.169048	0.223502	0.449435	0.844469	0.544922	1.30868	NA	NA
MR-PRESSO global test	13	-0.16637	0.161651	0.323689	0.846733	0.616803	1.16238	NA	0.8935
Outlier corrected (MR-PRESSO)	13	NA	NA	NA	NA	NA	NA	NA	NULL
family.Lachnospiraceae.id.1987
Inverse-variance weighted （random）	17	-0.0937735	0.235514	0.690509	0.910489	0.573853	1.4446	NA	0.312531
Inverse-variance weighted （fixed）	17	-0.0937735	0.220844	0.671119	0.910489	0.590593	1.40366	NA	0.312531
MR-Egger	17	-0.873822	0.840316	0.298399	0.417353	0.080392	2.16668	0.333442	NA
Weighted median	17	-0.197179	0.309598	0.524197	0.821043	0.447539	1.50626	NA	NA
Maximum-likelihood method	17	-0.090216	0.24103	0.708185	0.913734	0.569706	1.46551	NA	NA
MR-PRESSO global test	17	-0.0937735	0.235514	0.695771	0.910489	0.573853	1.4446	NA	0.338
Outlier corrected (MR-PRESSO)	17	NA	NA	NA	NA	NA	NA	NA	NULL
family.Lactobacillaceae.id.1836
Inverse-variance weighted （random）	12	-0.0604305	0.161159	0.70768	0.941359	0.686395	1.29103	NA	0.276412
Inverse-variance weighted （fixed）	12	-0.0604305	0.146761	0.680515	0.941359	0.70604	1.25511	NA	0.276412
MR-Egger	12	-0.196204	0.450839	0.663419	0.821845	0.339647	1.98862	0.745503	NA
Weighted median	12	-0.0232278	0.204042	0.909366	0.97704	0.65498	1.45746	NA	NA
Maximum-likelihood method	12	-0.0625372	0.164926	0.704552	0.939378	0.679912	1.29786	NA	NA
MR-PRESSO global test	12	-0.0604305	0.161159	0.714809	0.941359	0.686395	1.29103	NA	0.243
Outlier corrected (MR-PRESSO)	12	NA	NA	NA	NA	NA	NA	NA	NULL
family.Methanobacteriaceae.id.121
Inverse-variance weighted （random）	12	0.142304	0.119578	0.234025	1.15293	0.912043	1.45743	NA	0.850941
Inverse-variance weighted （fixed）	12	0.142304	0.119578	0.234025	1.15293	0.912043	1.45743	NA	0.850941
MR-Egger	12	-0.424918	0.461953	0.357662	0.653824	0.264386	1.6169	0.203656	NA
Weighted median	12	0.142573	0.1611	0.376157	1.15324	0.840984	1.58143	NA	NA
Maximum-likelihood method	12	0.147904	0.121008	0.221608	1.1594	0.914597	1.46973	NA	NA
MR-PRESSO global test	12	0.142304	0.0906628	0.144808	1.15293	0.965224	1.37713	NA	0.8435
Outlier corrected (MR-PRESSO)	12	NA	NA	NA	NA	NA	NA	NA	NULL
family.Oxalobacteraceae.id.2966
Inverse-variance weighted （random）	15	-0.0165929	0.116805	0.887036	0.983544	0.782289	1.23657	NA	0.74845
Inverse-variance weighted （fixed）	15	-0.0165929	0.116805	0.887036	0.983544	0.782289	1.23657	NA	0.74845
MR-Egger	15	-0.672975	0.457847	0.141597	0.510189	0.207971	1.25158	0.138157	NA
Weighted median	15	-0.0410993	0.159742	0.796959	0.959734	0.701739	1.31258	NA	NA
Maximum-likelihood method	15	-0.0169989	0.118619	0.886048	0.983145	0.779196	1.24048	NA	NA
MR-PRESSO global test	15	-0.0165929	0.099633	0.870113	0.983544	0.809067	1.19565	NA	0.755
Outlier corrected (MR-PRESSO)	15	NA	NA	NA	NA	NA	NA	NA	NULL
family.Pasteurellaceae.id.3689
Inverse-variance weighted （random）	19	0.00437134	0.185661	0.981216	1.00438	0.698008	1.44523	NA	0.00839619
Inverse-variance weighted （fixed）	19	0.00437134	0.132376	0.973657	1.00438	0.77485	1.30191	NA	0.00839619
MR-Egger	19	0.034264	0.441812	0.938183	1.03486	0.435314	2.46014	0.940188	NA
Weighted median	19	-0.20978	0.206472	0.309621	0.810763	0.54093	1.2152	NA	NA
Maximum-likelihood method	19	0.00469022	0.193445	0.980657	1.0047	0.68766	1.46791	NA	NA
MR-PRESSO global test	18	0.00437134	0.185661	0.981475	1.00438	0.698008	1.44523	NA	0.0115
Outlier corrected (MR-PRESSO)	18	NA	NA	NA	NA	NA	NA	NA	NA
family.Peptococcaceae.id.2024
Inverse-variance weighted （random）	10	-0.155368	0.196398	0.428894	0.8561	0.582568	1.25806	NA	0.670051
Inverse-variance weighted （fixed）	10	-0.155368	0.196398	0.428894	0.8561	0.582568	1.25806	NA	0.670051
MR-Egger	10	0.127692	0.54605	0.815104	1.1362	0.389627	3.31332	0.578515	NA
Weighted median	10	-0.140577	0.267404	0.59909	0.868857	0.514434	1.46746	NA	NA
Maximum-likelihood method	10	-0.159918	0.199196	0.422081	0.852214	0.576752	1.25924	NA	NA
MR-PRESSO global test	10	-0.155368	0.169244	0.382555	0.8561	0.614414	1.19286	NA	0.681
Outlier corrected (MR-PRESSO)	10	NA	NA	NA	NA	NA	NA	NA	NULL
family.Peptostreptococcaceae.id.2042
Inverse-variance weighted （random）	15	0.00908472	0.185826	0.961008	1.00913	0.701079	1.45253	NA	0.399821
Inverse-variance weighted （fixed）	15	0.00908472	0.181423	0.960063	1.00913	0.707156	1.44004	NA	0.399821
MR-Egger	15	-0.319031	0.438301	0.466686	0.726853	0.307863	1.71607	0.4073	NA
Weighted median	15	-0.0957522	0.247716	0.699097	0.908689	0.559184	1.47664	NA	NA
Maximum-likelihood method	15	0.00946181	0.189406	0.960158	1.00951	0.69644	1.46331	NA	NA
MR-PRESSO global test	15	0.00908472	0.185826	0.961699	1.00913	0.701079	1.45253	NA	0.436
Outlier corrected (MR-PRESSO)	15	NA	NA	NA	NA	NA	NA	NA	NULL
family.Porphyromonadaceae.id.943
Inverse-variance weighted （random）	11	0.356035	0.267846	0.183765	1.42766	0.844557	2.41334	NA	0.653881
Inverse-variance weighted （fixed）	11	0.356035	0.267846	0.183765	1.42766	0.844557	2.41334	NA	0.653881
MR-Egger	11	0.77086	1.05379	0.464465	2.16163	0.274018	17.0522	0.683994	NA
Weighted median	11	0.400217	0.353433	0.257479	1.49215	0.746386	2.98305	NA	NA
Maximum-likelihood method	11	0.364287	0.27282	0.18179	1.43949	0.843293	2.45718	NA	NA
MR-PRESSO global test	11	0.356035	0.235696	0.161833	1.42766	0.899488	2.26596	NA	0.6545
Outlier corrected (MR-PRESSO)	11	NA	NA	NA	NA	NA	NA	NA	NULL
family.Prevotellaceae.id.960
Inverse-variance weighted （random）	18	0.329442	0.180558	0.0680643	1.39019	0.975846	1.98047	NA	0.809535
Inverse-variance weighted （fixed）	18	0.329442	0.180558	0.0680643	1.39019	0.975846	1.98047	NA	0.809535
MR-Egger	18	0.856338	0.580743	0.140332	2.35452	0.754334	7.34922	0.339786	NA
Weighted median	18	0.520549	0.235487	0.0270693	1.68295	1.06077	2.67007	NA	NA
Maximum-likelihood method	18	0.340848	0.182702	0.0620985	1.40614	0.982899	2.01163	NA	NA
MR-PRESSO global test	18	0.329442	0.150705	0.0430931	1.39019	1.03465	1.86791	NA	0.8285
Outlier corrected (MR-PRESSO)	18	NA	NA	NA	NA	NA	NA	NA	NULL
family.Rhodospirillaceae.id.2717
Inverse-variance weighted （random）	17	0.230968	0.142462	0.104961	1.25982	0.952889	1.66561	NA	0.786371
Inverse-variance weighted （fixed）	17	0.230968	0.142462	0.104961	1.25982	0.952889	1.66561	NA	0.786371
MR-Egger	17	0.374371	0.589207	0.52518	1.45408	0.458189	4.61456	0.80195	NA
Weighted median	17	0.332099	0.191042	0.0821483	1.39389	0.95854	2.02697	NA	NA
Maximum-likelihood method	17	0.238052	0.144483	0.0994305	1.26878	0.95587	1.68411	NA	NA
MR-PRESSO global test	17	0.230968	0.120071	0.0723829	1.25982	0.99564	1.5941	NA	0.8145
Outlier corrected (MR-PRESSO)	17	NA	NA	NA	NA	NA	NA	NA	NULL
family.Rikenellaceae.id.967
Inverse-variance weighted （random）	20	-0.0887443	0.189214	0.639058	0.91508	0.631534	1.32593	NA	0.757934
Inverse-variance weighted （fixed）	20	-0.0887443	0.189214	0.639058	0.91508	0.631534	1.32593	NA	0.757934
MR-Egger	20	-0.792756	0.606406	0.19111	0.452595	0.137888	1.48557	0.22172	NA
Weighted median	20	-0.244205	0.26523	0.357193	0.783327	0.465773	1.31738	NA	NA
Maximum-likelihood method	20	-0.0854888	0.192006	0.656146	0.918063	0.630136	1.33755	NA	NA
MR-PRESSO global test	20	-0.0887443	0.164909	0.596727	0.91508	0.662347	1.26425	NA	0.7555
Outlier corrected (MR-PRESSO)	20	NA	NA	NA	NA	NA	NA	NA	NULL
family.Ruminococcaceae.id.2050
Inverse-variance weighted （random）	12	-0.134625	0.225044	0.549696	0.874044	0.562305	1.35861	NA	0.503265
Inverse-variance weighted （fixed）	12	-0.134625	0.225044	0.549696	0.874044	0.562305	1.35861	NA	0.503265
MR-Egger	12	0.276248	0.493589	0.575703	1.31817	0.500982	3.46836	0.349639	NA
Weighted median	12	-0.189606	0.322819	0.556973	0.827285	0.439406	1.55756	NA	NA
Maximum-likelihood method	12	-0.13869	0.231725	0.549499	0.870498	0.552738	1.37093	NA	NA
MR-PRESSO global test	12	-0.134625	0.217808	0.5491	0.874044	0.570336	1.33948	NA	0.448
Outlier corrected (MR-PRESSO)	12	NA	NA	NA	NA	NA	NA	NA	NULL
family.Streptococcaceae.id.1850
Inverse-variance weighted （random）	19	-0.171948	0.188629	0.361997	0.842023	0.581781	1.21868	NA	0.789735
Inverse-variance weighted （fixed）	19	-0.171948	0.188629	0.361997	0.842023	0.581781	1.21868	NA	0.789735
MR-Egger	19	-0.375062	0.69962	0.591893	0.687246	0.174415	2.70795	0.763044	NA
Weighted median	19	-0.413355	0.256808	0.107488	0.661427	0.399836	1.09416	NA	NA
Maximum-likelihood method	19	-0.167492	0.190918	0.380326	0.845784	0.581763	1.22962	NA	NA
MR-PRESSO global test	19	-0.171948	0.160494	0.298161	0.842023	0.614764	1.15329	NA	0.796
Outlier corrected (MR-PRESSO)	19	NA	NA	NA	NA	NA	NA	NA	NULL
family.Veillonellaceae.id.2172
Inverse-variance weighted （random）	21	0.0960358	0.162284	0.554001	1.1008	0.800883	1.51303	NA	0.71135
Inverse-variance weighted （fixed）	21	0.0960358	0.162284	0.554001	1.1008	0.800883	1.51303	NA	0.71135
MR-Egger	21	0.116114	0.336071	0.729715	1.12312	0.581244	2.17019	0.945606	NA
Weighted median	21	0.0376167	0.220957	0.864818	1.03833	0.673371	1.6011	NA	NA
Maximum-likelihood method	21	0.10161	0.164369	0.536457	1.10695	0.802075	1.52771	NA	NA
MR-PRESSO global test	21	0.0960358	0.145535	0.516859	1.1008	0.82761	1.46416	NA	0.7475
Outlier corrected (MR-PRESSO)	21	NA	NA	NA	NA	NA	NA	NA	NULL
family.Verrucomicrobiaceae.id.4036
Inverse-variance weighted （random）	13	0.0200061	0.226334	0.929565	1.02021	0.65468	1.58982	NA	0.171399
Inverse-variance weighted （fixed）	13	0.0200061	0.193299	0.917568	1.02021	0.698471	1.49014	NA	0.171399
MR-Egger	13	1.21731	0.756192	0.107443	3.3781	0.767342	14.8716	0.0990926	NA
Weighted median	13	-0.0730968	0.276856	0.791761	0.929511	0.540244	1.59926	NA	NA
Maximum-likelihood method	13	0.0213891	0.233175	0.926913	1.02162	0.646855	1.61351	NA	NA
MR-PRESSO global test	13	0.0200061	0.226334	0.931023	1.02021	0.65468	1.58982	NA	0.1505
Outlier corrected (MR-PRESSO)	13	NA	NA	NA	NA	NA	NA	NA	NULL
family.Victivallaceae.id.2255
Inverse-variance weighted （random）	15	0.234467	0.103586	0.0236051	1.26423	1.03194	1.54882	NA	0.81116
Inverse-variance weighted （fixed）	15	0.234467	0.103586	0.0236051	1.26423	1.03194	1.54882	NA	0.81116
MR-Egger	15	-0.100971	0.526112	0.847806	0.903959	0.322339	2.53504	0.515494	NA
Weighted median	15	0.182587	0.139319	0.190002	1.20032	0.913495	1.5772	NA	NA
Maximum-likelihood method	15	0.238128	0.105096	0.0234624	1.26887	1.03266	1.55911	NA	NA
MR-PRESSO global test	15	0.234467	0.0844404	0.014845	1.26423	1.0714	1.49178	NA	0.8485
Outlier corrected (MR-PRESSO)	15	NA	NA	NA	NA	NA	NA	NA	NULL
genus..Clostridiuminnocuumgroup.id.14397
Inverse-variance weighted （random）	10	-0.0988474	0.143898	0.492129	0.905881	0.683255	1.20105	NA	0.265431
Inverse-variance weighted （fixed）	10	-0.0988474	0.12927	0.444477	0.905881	0.703127	1.1671	NA	0.265431
MR-Egger	10	0.549815	0.767866	0.473973	1.73293	0.384734	7.80553	0.389535	NA
Weighted median	10	-0.0263302	0.17707	0.881791	0.974013	0.688398	1.37813	NA	NA
Maximum-likelihood method	10	-0.10433	0.148022	0.480917	0.900928	0.674048	1.20417	NA	NA
MR-PRESSO global test	10	-0.0988474	0.143898	0.50944	0.905881	0.683255	1.20105	NA	0.295
Outlier corrected (MR-PRESSO)	10	NA	NA	NA	NA	NA	NA	NA	NULL
genus..Eubacteriumbrachygroup.id.11296
Inverse-variance weighted （random）	11	-0.058476	0.128769	0.649745	0.943201	0.732814	1.21399	NA	0.474992
Inverse-variance weighted （fixed）	11	-0.058476	0.128769	0.649745	0.943201	0.732814	1.21399	NA	0.474992
MR-Egger	11	-0.852079	0.467272	0.0682249	0.426527	0.170686	1.06585	0.0772641	NA
Weighted median	11	-0.0291132	0.182017	0.872922	0.971307	0.679861	1.38769	NA	NA
Maximum-likelihood method	11	-0.0604817	0.131557	0.645704	0.941311	0.727361	1.21819	NA	NA
MR-PRESSO global test	11	-0.058476	0.126259	0.653176	0.943201	0.736428	1.20803	NA	0.466
Outlier corrected (MR-PRESSO)	11	NA	NA	NA	NA	NA	NA	NA	NULL
genus..Eubacteriumcoprostanoligenesgroup.id.11375
Inverse-variance weighted （random）	14	0.0933066	0.235808	0.692334	1.0978	0.691511	1.74279	NA	0.961695
Inverse-variance weighted （fixed）	14	0.0933066	0.235808	0.692334	1.0978	0.691511	1.74279	NA	0.961695
MR-Egger	14	-0.576402	0.910594	0.526737	0.561917	0.0943103	3.348	0.446396	NA
Weighted median	14	-0.0492342	0.297447	0.868533	0.951958	0.531405	1.70534	NA	NA
Maximum-likelihood method	14	0.0957764	0.238007	0.687382	1.10051	0.690239	1.75465	NA	NA
MR-PRESSO global test	14	0.0933066	0.153753	0.554394	1.0978	0.812167	1.48388	NA	0.962
Outlier corrected (MR-PRESSO)	14	NA	NA	NA	NA	NA	NA	NA	NULL
genus..Eubacteriumeligensgroup.id.14372
Inverse-variance weighted （random）	11	-0.122836	0.214782	0.567384	0.884409	0.580533	1.34735	NA	0.947446
Inverse-variance weighted （fixed）	11	-0.122836	0.214782	0.567384	0.884409	0.580533	1.34735	NA	0.947446
MR-Egger	11	-0.455103	0.555475	0.412613	0.634383	0.213561	1.88443	0.516586	NA
Weighted median	11	-0.134477	0.279799	0.630786	0.874173	0.505159	1.51275	NA	NA
Maximum-likelihood method	11	-0.122378	0.216292	0.571529	0.884814	0.579083	1.35196	NA	NA
MR-PRESSO global test	11	-0.122836	0.135803	0.386995	0.884409	0.677728	1.15412	NA	0.9425
Outlier corrected (MR-PRESSO)	11	NA	NA	NA	NA	NA	NA	NA	NULL
genus..Eubacteriumfissicatenagroup.id.14373
Inverse-variance weighted （random）	9	0.0711611	0.158342	0.653133	1.07375	0.787266	1.4645	NA	0.278741
Inverse-variance weighted （fixed）	9	0.0711611	0.143003	0.618752	1.07375	0.811294	1.42112	NA	0.278741
MR-Egger	9	-0.291757	0.864734	0.73582	0.74695	0.137156	4.06788	0.668833	NA
Weighted median	9	0.340473	0.197649	0.0849581	1.40561	0.954165	2.07065	NA	NA
Maximum-likelihood method	9	0.0756274	0.163012	0.642693	1.07856	0.783584	1.48458	NA	NA
MR-PRESSO global test	9	0.0711611	0.158342	0.665059	1.07375	0.787266	1.4645	NA	0.2865
Outlier corrected (MR-PRESSO)	9	NA	NA	NA	NA	NA	NA	NA	NULL
genus..Eubacteriumhalliigroup.id.11338
Inverse-variance weighted （random）	14	0.446953	0.198514	0.0243544	1.56354	1.05957	2.30722	NA	0.69017
Inverse-variance weighted （fixed）	14	0.446953	0.198514	0.0243544	1.56354	1.05957	2.30722	NA	0.69017
MR-Egger	14	0.383473	0.412979	0.353121	1.46737	0.653138	3.29667	0.860849	NA
Weighted median	14	0.50757	0.274924	0.0648603	1.66125	0.969203	2.84744	NA	NA
Maximum-likelihood method	14	0.466416	0.203236	0.0217358	1.59427	1.07044	2.37443	NA	NA
MR-PRESSO global test	14	0.446953	0.174508	0.0236846	1.56354	1.11062	2.20117	NA	0.6965
Outlier corrected (MR-PRESSO)	14	NA	NA	NA	NA	NA	NA	NA	NULL
genus..Eubacteriumnodatumgroup.id.11297
Inverse-variance weighted （random）	11	0.0170717	0.137356	0.901087	1.01722	0.777131	1.33148	NA	0.178468
Inverse-variance weighted （fixed）	11	0.0170717	0.116582	0.883578	1.01722	0.809427	1.27835	NA	0.178468
MR-Egger	11	1.25551	0.5194	0.0156387	3.50964	1.26806	9.71371	0.0144129	NA
Weighted median	11	0.0905726	0.162812	0.578004	1.0948	0.795696	1.50634	NA	NA
Maximum-likelihood method	11	0.019035	0.141553	0.893029	1.01922	0.772279	1.34511	NA	NA
MR-PRESSO global test	11	0.0170717	0.137356	0.90355	1.01722	0.777131	1.33148	NA	0.166
Outlier corrected (MR-PRESSO)	11	NA	NA	NA	NA	NA	NA	NA	NULL
genus..Eubacteriumoxidoreducensgroup.id.11339
Inverse-variance weighted （random）	6	-0.228189	0.195503	0.243133	0.795974	0.542605	1.16765	NA	0.598599
Inverse-variance weighted （fixed）	6	-0.228189	0.195503	0.243133	0.795974	0.542605	1.16765	NA	0.598599
MR-Egger	6	0.160287	0.765518	0.834149	1.17385	0.261812	5.26301	0.599672	NA
Weighted median	6	-0.339028	0.240908	0.15934	0.712462	0.444321	1.14242	NA	NA
Maximum-likelihood method	6	-0.235215	0.199851	0.239215	0.790401	0.534233	1.1694	NA	NA
MR-PRESSO global test	6	-0.228189	0.167378	0.23096	0.795974	0.573356	1.10503	NA	0.5795
Outlier corrected (MR-PRESSO)	6	NA	NA	NA	NA	NA	NA	NA	NULL
genus..Eubacteriumrectalegroup.id.14374
Inverse-variance weighted （random）	12	-0.298426	0.225132	0.184985	0.741985	0.477265	1.15354	NA	0.48072
Inverse-variance weighted （fixed）	12	-0.298426	0.225132	0.184985	0.741985	0.477265	1.15354	NA	0.48072
MR-Egger	12	0.322155	0.627608	0.607737	1.3801	0.403348	4.72216	0.289462	NA
Weighted median	12	-0.21865	0.307661	0.47728	0.803603	0.439699	1.46868	NA	NA
Maximum-likelihood method	12	-0.311611	0.234196	0.183334	0.732266	0.462719	1.15883	NA	NA
MR-PRESSO global test	12	-0.298426	0.220596	0.203266	0.741985	0.481527	1.14333	NA	0.4155
Outlier corrected (MR-PRESSO)	12	NA	NA	NA	NA	NA	NA	NA	NULL
genus..Eubacteriumruminantiumgroup.id.11340
Inverse-variance weighted （random）	19	-0.176031	0.159965	0.271142	0.838592	0.612894	1.1474	NA	0.0386814
Inverse-variance weighted （fixed）	19	-0.176031	0.124168	0.156281	0.838592	0.657441	1.06966	NA	0.0386814
MR-Egger	19	-0.565275	0.532107	0.288085	0.568204	0.200247	1.61229	0.442557	NA
Weighted median	19	-0.225822	0.186692	0.226434	0.79786	0.553364	1.15038	NA	NA
Maximum-likelihood method	19	-0.174557	0.164736	0.289321	0.839829	0.608086	1.15989	NA	NA
MR-PRESSO global test	18	-0.176031	0.159965	0.285641	0.838592	0.612894	1.1474	NA	0.045
Outlier corrected (MR-PRESSO)	18	NA	NA	NA	NA	NA	NA	NA	NA
genus..Eubacteriumventriosumgroup.id.11341
Inverse-variance weighted （random）	16	-0.190873	0.200109	0.340163	0.826238	0.558173	1.22304	NA	0.51779
Inverse-variance weighted （fixed）	16	-0.190873	0.200109	0.340163	0.826238	0.558173	1.22304	NA	0.51779
MR-Egger	16	0.924161	0.904471	0.30689	2.51975	0.428013	14.834	0.206184	NA
Weighted median	16	-0.505324	0.293596	0.0852228	0.60331	0.339333	1.07264	NA	NA
Maximum-likelihood method	16	-0.185535	0.204102	0.363335	0.83066	0.556785	1.23925	NA	NA
MR-PRESSO global test	16	-0.190873	0.194028	0.340848	0.826238	0.564865	1.20855	NA	0.5175
Outlier corrected (MR-PRESSO)	16	NA	NA	NA	NA	NA	NA	NA	NULL
genus..Eubacteriumxylanophilumgroup.id.14375
Inverse-variance weighted （random）	12	-0.0784853	0.202464	0.698275	0.924516	0.621689	1.37485	NA	0.826456
Inverse-variance weighted （fixed）	12	-0.0784853	0.202464	0.698275	0.924516	0.621689	1.37485	NA	0.826456
MR-Egger	12	0.329956	0.623326	0.596565	1.39091	0.409932	4.71937	0.488418	NA
Weighted median	12	0.0469602	0.275998	0.864895	1.04808	0.610184	1.80023	NA	NA
Maximum-likelihood method	12	-0.0807783	0.205193	0.693825	0.922398	0.616957	1.37906	NA	NA
MR-PRESSO global test	12	-0.0784853	0.157455	0.627976	0.924516	0.679025	1.25876	NA	0.8295
Outlier corrected (MR-PRESSO)	12	NA	NA	NA	NA	NA	NA	NA	NULL
genus..Ruminococcusgauvreauiigroup.id.11342
Inverse-variance weighted （random）	13	-0.141305	0.20312	0.486633	0.868224	0.583086	1.2928	NA	0.962883
Inverse-variance weighted （fixed）	13	-0.141305	0.20312	0.486633	0.868224	0.583086	1.2928	NA	0.962883
MR-Egger	13	0.11151	0.87784	0.898918	1.11797	0.200077	6.24684	0.767206	NA
Weighted median	13	-0.0787562	0.249827	0.752577	0.924265	0.566422	1.50818	NA	NA
Maximum-likelihood method	13	-0.142326	0.205123	0.487771	0.867338	0.580208	1.29656	NA	NA
MR-PRESSO global test	13	-0.141305	0.129097	0.295189	0.868224	0.674128	1.1182	NA	0.9625
Outlier corrected (MR-PRESSO)	13	NA	NA	NA	NA	NA	NA	NA	NULL
genus..Ruminococcusgnavusgroup.id.14376
Inverse-variance weighted （random）	11	-0.149381	0.156408	0.339542	0.861241	0.633851	1.17021	NA	0.999033
Inverse-variance weighted （fixed）	11	-0.149381	0.156408	0.339542	0.861241	0.633851	1.17021	NA	0.999033
MR-Egger	11	0.46977	0.748882	0.530466	1.59963	0.368602	6.94192	0.397881	NA
Weighted median	11	-0.114475	0.192579	0.552224	0.891834	0.611445	1.3008	NA	NA
Maximum-likelihood method	11	-0.146126	0.157082	0.352238	0.864048	0.635078	1.17557	NA	NA
MR-PRESSO global test	11	-0.149381	0.0599183	0.031822	0.861241	0.76581	0.968564	NA	0.998
Outlier corrected (MR-PRESSO)	11	NA	NA	NA	NA	NA	NA	NA	NULL
genus..Ruminococcustorquesgroup.id.14377
Inverse-variance weighted （random）	15	0.0279624	0.248087	0.910259	1.02836	0.632366	1.67232	NA	0.273194
Inverse-variance weighted （fixed）	15	0.0279624	0.227231	0.902062	1.02836	0.658751	1.60534	NA	0.273194
MR-Egger	15	-0.0328395	0.824166	0.968216	0.967694	0.192395	4.86723	0.9381	NA
Weighted median	15	-0.0476783	0.312548	0.878755	0.95344	0.516711	1.7593	NA	NA
Maximum-likelihood method	15	0.0301046	0.254287	0.90576	1.03056	0.626066	1.6964	NA	NA
MR-PRESSO global test	15	0.0279624	0.248087	0.911859	1.02836	0.632366	1.67232	NA	0.264
Outlier corrected (MR-PRESSO)	15	NA	NA	NA	NA	NA	NA	NA	NULL
genus.Actinomyces.id.423
Inverse-variance weighted （random）	8	-0.0933363	0.196422	0.634658	0.910887	0.619821	1.33864	NA	0.976301
Inverse-variance weighted （fixed）	8	-0.0933363	0.196422	0.634658	0.910887	0.619821	1.33864	NA	0.976301
MR-Egger	8	-0.370776	0.495868	0.454623	0.690199	0.261146	1.82417	0.542294	NA
Weighted median	8	-0.0412579	0.245333	0.866449	0.959582	0.593267	1.55208	NA	NA
Maximum-likelihood method	8	-0.0945579	0.197356	0.63185	0.909775	0.617933	1.33945	NA	NA
MR-PRESSO global test	8	-0.0933363	0.0956155	0.361504	0.910887	0.755223	1.09864	NA	0.955
Outlier corrected (MR-PRESSO)	8	NA	NA	NA	NA	NA	NA	NA	NULL
genus.Adlercreutzia.id.812
Inverse-variance weighted （random）	12	0.338438	0.209029	0.105426	1.40275	0.931221	2.11305	NA	0.146519
Inverse-variance weighted （fixed）	12	0.338438	0.174097	0.0518996	1.40275	0.997212	1.97322	NA	0.146519
MR-Egger	12	1.12252	1.03683	0.278967	3.07258	0.402656	23.4462	0.439699	NA
Weighted median	12	0.266582	0.247149	0.280754	1.30549	0.804262	2.11911	NA	NA
Maximum-likelihood method	12	0.358264	0.215405	0.0962697	1.43084	0.938071	2.18247	NA	NA
MR-PRESSO global test	12	0.338438	0.209029	0.133716	1.40275	0.931221	2.11305	NA	0.1575
Outlier corrected (MR-PRESSO)	12	NA	NA	NA	NA	NA	NA	NA	NULL
genus.Akkermansia.id.4037
Inverse-variance weighted （random）	13	0.0202019	0.226276	0.928859	1.02041	0.654883	1.58995	NA	0.171408
Inverse-variance weighted （fixed）	13	0.0202019	0.193251	0.916743	1.02041	0.698674	1.4903	NA	0.171408
MR-Egger	13	1.21821	0.755323	0.10678	3.38114	0.76934	14.8596	0.0984917	NA
Weighted median	13	-0.0729927	0.27689	0.792075	0.929608	0.540265	1.59953	NA	NA
Maximum-likelihood method	13	0.0219758	0.233142	0.924903	1.02222	0.647276	1.61435	NA	NA
MR-PRESSO global test	13	0.0202019	0.226276	0.930332	1.02041	0.654883	1.58995	NA	0.1695
Outlier corrected (MR-PRESSO)	13	NA	NA	NA	NA	NA	NA	NA	NULL
genus.Alistipes.id.968
Inverse-variance weighted （random）	14	-0.160178	0.248354	0.518953	0.851992	0.523639	1.38624	NA	0.942621
Inverse-variance weighted （fixed）	14	-0.160178	0.248354	0.518953	0.851992	0.523639	1.38624	NA	0.942621
MR-Egger	14	-0.118959	1.2394	0.923536	0.887845	0.0782232	10.0772	0.97292	NA
Weighted median	14	-0.104135	0.314832	0.740824	0.901104	0.486166	1.67019	NA	NA
Maximum-likelihood method	14	-0.155957	0.250875	0.534171	0.855596	0.523262	1.399	NA	NA
MR-PRESSO global test	14	-0.160178	0.170056	0.363411	0.851992	0.610493	1.18902	NA	0.944
Outlier corrected (MR-PRESSO)	14	NA	NA	NA	NA	NA	NA	NA	NULL
genus.Allisonella.id.2174
Inverse-variance weighted （random）	9	0.0895346	0.120611	0.45788	1.09367	0.863412	1.38532	NA	0.568732
Inverse-variance weighted （fixed）	9	0.0895346	0.120611	0.45788	1.09367	0.863412	1.38532	NA	0.568732
MR-Egger	9	0.734309	0.789096	0.352076	2.08404	0.443828	9.78585	0.408339	NA
Weighted median	9	0.0138402	0.158199	0.930285	1.01394	0.743616	1.38252	NA	NA
Maximum-likelihood method	9	0.0929712	0.122946	0.449532	1.09743	0.862429	1.39647	NA	NA
MR-PRESSO global test	9	0.0895346	0.110421	0.440907	1.09367	0.88083	1.35793	NA	0.575
Outlier corrected (MR-PRESSO)	9	NA	NA	NA	NA	NA	NA	NA	NULL
genus.Alloprevotella.id.961
Inverse-variance weighted （random）	6	-0.186583	0.191014	0.328665	0.829789	0.570655	1.2066	NA	0.157234
Inverse-variance weighted （fixed）	6	-0.186583	0.15118	0.217136	0.829789	0.616994	1.11598	NA	0.157234
MR-Egger	6	0.282692	1.89918	0.881672	1.3267	0.0320744	54.8763	0.803634	NA
Weighted median	6	-0.150325	0.194558	0.439732	0.860429	0.58763	1.25987	NA	NA
Maximum-likelihood method	6	-0.200386	0.198569	0.312902	0.818415	0.55456	1.20781	NA	NA
MR-PRESSO global test	6	-0.186583	0.191014	0.373526	0.829789	0.570655	1.2066	NA	0.155
Outlier corrected (MR-PRESSO)	6	NA	NA	NA	NA	NA	NA	NA	NULL
genus.Anaerofilum.id.2053
Inverse-variance weighted （random）	11	0.124132	0.168013	0.460013	1.13217	0.814506	1.57371	NA	0.160712
Inverse-variance weighted （fixed）	11	0.124132	0.140611	0.377341	1.13217	0.859448	1.49142	NA	0.160712
MR-Egger	11	-0.0481804	0.806799	0.95238	0.952962	0.196026	4.63272	0.826739	NA
Weighted median	11	0.238265	0.200753	0.235284	1.26905	0.856234	1.88088	NA	NA
Maximum-likelihood method	11	0.131455	0.173434	0.448479	1.14049	0.811821	1.60221	NA	NA
MR-PRESSO global test	11	0.124132	0.168013	0.476996	1.13217	0.814506	1.57371	NA	0.1865
Outlier corrected (MR-PRESSO)	11	NA	NA	NA	NA	NA	NA	NA	NULL
genus.Anaerostipes.id.1991
Inverse-variance weighted （random）	15	-0.331603	0.222699	0.136483	0.717772	0.463897	1.11059	NA	0.598167
Inverse-variance weighted （fixed）	15	-0.331603	0.222699	0.136483	0.717772	0.463897	1.11059	NA	0.598167
MR-Egger	15	-0.690042	0.668524	0.301985	0.501555	0.135288	1.85942	0.569598	NA
Weighted median	15	-0.208479	0.295601	0.480642	0.811818	0.454819	1.44904	NA	NA
Maximum-likelihood method	15	-0.322919	0.226104	0.153239	0.724033	0.46483	1.12777	NA	NA
MR-PRESSO global test	15	-0.331603	0.207048	0.131566	0.717772	0.478348	1.07703	NA	0.6045
Outlier corrected (MR-PRESSO)	15	NA	NA	NA	NA	NA	NA	NA	NULL
genus.Anaerotruncus.id.2054
Inverse-variance weighted （random）	16	-0.0487032	0.21737	0.822713	0.952464	0.622041	1.4584	NA	0.741783
Inverse-variance weighted （fixed）	16	-0.0487032	0.21737	0.822713	0.952464	0.622041	1.4584	NA	0.741783
MR-Egger	16	0.979159	0.661023	0.138532	2.66222	0.728735	9.72563	0.0996552	NA
Weighted median	16	0.269666	0.295807	0.361965	1.30953	0.733362	2.33836	NA	NA
Maximum-likelihood method	16	-0.0488413	0.221244	0.825282	0.952332	0.617251	1.46932	NA	NA
MR-PRESSO global test	16	-0.0487032	0.187422	0.798506	0.952464	0.659647	1.37526	NA	0.728
Outlier corrected (MR-PRESSO)	16	NA	NA	NA	NA	NA	NA	NA	NULL
genus.Bacteroides.id.918
Inverse-variance weighted （random）	12	-0.21125	0.244513	0.387609	0.809572	0.501328	1.30734	NA	0.971446
Inverse-variance weighted （fixed）	12	-0.21125	0.244513	0.387609	0.809572	0.501328	1.30734	NA	0.971446
MR-Egger	12	1.06709	1.29468	0.409816	2.90692	0.229817	36.7691	0.314666	NA
Weighted median	12	-0.18411	0.317813	0.562384	0.831844	0.446184	1.55085	NA	NA
Maximum-likelihood method	12	-0.211266	0.246859	0.3921	0.809559	0.499019	1.31335	NA	NA
MR-PRESSO global test	12	-0.21125	0.146464	0.177071	0.809572	0.607551	1.07877	NA	0.97
Outlier corrected (MR-PRESSO)	12	NA	NA	NA	NA	NA	NA	NA	NULL
genus.Barnesiella.id.944
Inverse-variance weighted （random）	16	-0.0995806	0.193194	0.606242	0.905217	0.619873	1.32191	NA	0.96932
Inverse-variance weighted （fixed）	16	-0.0995806	0.193194	0.606242	0.905217	0.619873	1.32191	NA	0.96932
MR-Egger	16	0.656201	0.834069	0.43143	1.92746	0.375847	9.88457	0.351611	NA
Weighted median	16	-0.032088	0.251128	0.898327	0.968421	0.59197	1.58427	NA	NA
Maximum-likelihood method	16	-0.0967624	0.195289	0.620258	0.907772	0.619076	1.3311	NA	NA
MR-PRESSO global test	16	-0.0995806	0.127506	0.446961	0.905217	0.705046	1.16222	NA	0.9655
Outlier corrected (MR-PRESSO)	16	NA	NA	NA	NA	NA	NA	NA	NULL
genus.Bifidobacterium.id.436
Inverse-variance weighted （random）	21	-0.297302	0.15651	0.0574896	0.74282	0.546587	1.0095	NA	0.681187
Inverse-variance weighted （fixed）	21	-0.297302	0.15651	0.0574896	0.74282	0.546587	1.0095	NA	0.681187
MR-Egger	21	0.343189	0.449398	0.445067	1.40944	0.584131	3.4008	0.128409	NA
Weighted median	21	-0.0722824	0.225718	0.748792	0.930268	0.597686	1.44792	NA	NA
Maximum-likelihood method	21	-0.291114	0.159174	0.0674144	0.747431	0.547116	1.02109	NA	NA
MR-PRESSO global test	21	-0.297302	0.142425	0.0498546	0.74282	0.561886	0.982015	NA	0.7
Outlier corrected (MR-PRESSO)	21	NA	NA	NA	NA	NA	NA	NA	NULL
genus.Bilophila.id.3170
Inverse-variance weighted （random）	16	0.0775072	0.190038	0.683384	1.08059	0.744555	1.56828	NA	0.804463
Inverse-variance weighted （fixed）	16	0.0775072	0.190038	0.683384	1.08059	0.744555	1.56828	NA	0.804463
MR-Egger	16	-1.06956	0.790766	0.176197	0.343161	0.0728423	1.61663	0.135079	NA
Weighted median	16	0.102479	0.267605	0.701757	1.10791	0.655716	1.87196	NA	NA
Maximum-likelihood method	16	0.0788816	0.193131	0.682953	1.08208	0.741074	1.57999	NA	NA
MR-PRESSO global test	16	0.0775072	0.157007	0.628699	1.08059	0.794354	1.46997	NA	0.8025
Outlier corrected (MR-PRESSO)	16	NA	NA	NA	NA	NA	NA	NA	NULL
genus.Blautia.id.1992
Inverse-variance weighted （random）	13	-5.03964e-05	0.245735	0.999836	0.99995	0.617738	1.61865	NA	0.983663
Inverse-variance weighted （fixed）	13	-5.03964e-05	0.245735	0.999836	0.99995	0.617738	1.61865	NA	0.983663
MR-Egger	13	0.520997	0.644604	0.418951	1.6837	0.475957	5.95613	0.381929	NA
Weighted median	13	0.0454167	0.307974	0.882762	1.04646	0.572231	1.91371	NA	NA
Maximum-likelihood method	13	-5.03964e-05	0.247492	0.999838	0.99995	0.615614	1.62423	NA	NA
MR-PRESSO global test	13	-5.03964e-05	0.141651	0.999722	0.99995	0.757534	1.31994	NA	0.9815
Outlier corrected (MR-PRESSO)	13	NA	NA	NA	NA	NA	NA	NA	NULL
genus.Butyricicoccus.id.2055
Inverse-variance weighted （random）	9	0.0602948	0.256927	0.814459	1.06215	0.641927	1.75746	NA	0.868656
Inverse-variance weighted （fixed）	9	0.0602948	0.256927	0.814459	1.06215	0.641927	1.75746	NA	0.868656
MR-Egger	9	-0.0820774	0.519953	0.874571	0.921201	0.332477	2.55239	0.752796	NA
Weighted median	9	0.0287373	0.335752	0.931792	1.02915	0.532945	1.98737	NA	NA
Maximum-likelihood method	9	0.0615673	0.259808	0.812678	1.0635	0.639125	1.76966	NA	NA
MR-PRESSO global test	9	0.0602948	0.178698	0.744489	1.06215	0.748298	1.50764	NA	0.884
Outlier corrected (MR-PRESSO)	9	NA	NA	NA	NA	NA	NA	NA	NULL
genus.Butyricimonas.id.945
Inverse-variance weighted （random）	18	-0.00292314	0.166722	0.986011	0.997081	0.719141	1.38244	NA	0.595387
Inverse-variance weighted （fixed）	18	-0.00292314	0.166722	0.986011	0.997081	0.719141	1.38244	NA	0.595387
MR-Egger	18	-0.36344	0.659989	0.581856	0.695281	0.190707	2.53486	0.572375	NA
Weighted median	18	0.0353748	0.232358	0.878996	1.03601	0.657016	1.63362	NA	NA
Maximum-likelihood method	18	-0.00284844	0.170134	0.986642	0.997156	0.714401	1.39182	NA	NA
MR-PRESSO global test	18	-0.00292314	0.156615	0.985326	0.997081	0.733529	1.35533	NA	0.5955
Outlier corrected (MR-PRESSO)	18	NA	NA	NA	NA	NA	NA	NA	NULL
genus.Butyrivibrio.id.1993
Inverse-variance weighted （random）	16	0.040342	0.0949875	0.671049	1.04117	0.864302	1.25422	NA	0.599423
Inverse-variance weighted （fixed）	16	0.040342	0.0949875	0.671049	1.04117	0.864302	1.25422	NA	0.599423
MR-Egger	16	-0.732251	0.40722	0.0721498	0.480826	0.216449	1.06812	0.05105	NA
Weighted median	16	0.0436369	0.134363	0.745357	1.0446	0.802747	1.35933	NA	NA
Maximum-likelihood method	16	0.0416154	0.0964066	0.665985	1.04249	0.862999	1.25932	NA	NA
MR-PRESSO global test	16	0.040342	0.088555	0.655232	1.04117	0.875267	1.23851	NA	0.6295
Outlier corrected (MR-PRESSO)	16	NA	NA	NA	NA	NA	NA	NA	NULL
genus.CandidatusSoleaferrea.id.11350
Inverse-variance weighted （random）	15	-0.0662679	0.134066	0.621099	0.93588	0.719617	1.21714	NA	0.633819
Inverse-variance weighted （fixed）	15	-0.0662679	0.134066	0.621099	0.93588	0.719617	1.21714	NA	0.633819
MR-Egger	15	-0.972606	0.605909	0.10845	0.378097	0.115303	1.23983	0.125067	NA
Weighted median	15	-0.125934	0.187253	0.501243	0.881673	0.610822	1.27262	NA	NA
Maximum-likelihood method	15	-0.0651486	0.136489	0.633137	0.936928	0.717009	1.2243	NA	NA
MR-PRESSO global test	15	-0.0662679	0.122334	0.596546	0.93588	0.736355	1.18947	NA	0.639
Outlier corrected (MR-PRESSO)	15	NA	NA	NA	NA	NA	NA	NA	NULL
genus.Catenibacterium.id.2153
Inverse-variance weighted （random）	4	0.459621	0.192987	0.017237	1.58347	1.08477	2.31145	NA	0.666226
Inverse-variance weighted （fixed）	4	0.459621	0.192987	0.017237	1.58347	1.08477	2.31145	NA	0.666226
MR-Egger	4	2.69984	2.4153	0.263649	14.8774	0.130791	1692.29	0.352119	NA
Weighted median	4	0.504914	0.234012	0.0309561	1.65684	1.04734	2.62106	NA	NA
Maximum-likelihood method	4	0.467802	0.201113	0.0200153	1.59648	1.0764	2.36785	NA	NA
MR-PRESSO global test	4	0.459621	0.139607	0.0460006	1.58347	1.20441	2.08184	NA	0.6775
Outlier corrected (MR-PRESSO)	4	NA	NA	NA	NA	NA	NA	NA	NULL
genus.ChristensenellaceaeR.7group.id.11283
Inverse-variance weighted （random）	10	-0.0935456	0.274833	0.733576	0.910696	0.531411	1.56069	NA	0.745797
Inverse-variance weighted （fixed）	10	-0.0935456	0.274833	0.733576	0.910696	0.531411	1.56069	NA	0.745797
MR-Egger	10	0.558083	0.974625	0.566907	1.74732	0.258675	11.8029	0.485881	NA
Weighted median	10	-0.171478	0.376169	0.648494	0.842419	0.40302	1.76088	NA	NA
Maximum-likelihood method	10	-0.0952917	0.28002	0.733628	0.909108	0.525119	1.57388	NA	NA
MR-PRESSO global test	10	-0.0935456	0.223297	0.685089	0.910696	0.587895	1.41074	NA	0.7345
Outlier corrected (MR-PRESSO)	10	NA	NA	NA	NA	NA	NA	NA	NULL
genus.Clostridiumsensustricto1.id.1873
Inverse-variance weighted （random）	9	0.264258	0.234957	0.260713	1.30246	0.8218	2.06427	NA	0.565796
Inverse-variance weighted （fixed）	9	0.264258	0.234957	0.260713	1.30246	0.8218	2.06427	NA	0.565796
MR-Egger	9	0.657778	0.605808	0.277573	1.9305	0.588837	6.32912	0.480971	NA
Weighted median	9	0.418093	0.30259	0.167059	1.51906	0.839471	2.74881	NA	NA
Maximum-likelihood method	9	0.274497	0.239258	0.251263	1.31587	0.823289	2.10316	NA	NA
MR-PRESSO global test	9	0.264258	0.215535	0.255041	1.30246	0.853687	1.98716	NA	0.611
Outlier corrected (MR-PRESSO)	9	NA	NA	NA	NA	NA	NA	NA	NULL
genus.Collinsella.id.815
Inverse-variance weighted （random）	13	-0.281186	0.285773	0.325141	0.754888	0.431149	1.32171	NA	0.131498
Inverse-variance weighted （fixed）	13	-0.281186	0.236595	0.234648	0.754888	0.474776	1.20026	NA	0.131498
MR-Egger	13	1.84937	1.08123	0.0871857	6.3558	0.763503	52.909	0.0426075	NA
Weighted median	13	-0.0896244	0.348303	0.796934	0.914275	0.46195	1.8095	NA	NA
Maximum-likelihood method	13	-0.289503	0.294133	0.324989	0.748636	0.420629	1.33242	NA	NA
MR-PRESSO global test	13	-0.281186	0.285773	0.344564	0.754888	0.431149	1.32171	NA	0.1315
Outlier corrected (MR-PRESSO)	13	NA	NA	NA	NA	NA	NA	NA	NULL
genus.Coprobacter.id.949
Inverse-variance weighted （random）	14	0.00886297	0.14145	0.950039	1.0089	0.764618	1.33123	NA	0.481772
Inverse-variance weighted （fixed）	14	0.00886297	0.14145	0.950039	1.0089	0.764618	1.33123	NA	0.481772
MR-Egger	14	0.216154	0.465187	0.642175	1.24129	0.498768	3.08923	0.639473	NA
Weighted median	14	0.0141531	0.198108	0.943047	1.01425	0.687882	1.49548	NA	NA
Maximum-likelihood method	14	0.00929425	0.144808	0.948824	1.00934	0.759929	1.3406	NA	NA
MR-PRESSO global test	14	0.00886297	0.139075	0.950156	1.0089	0.768185	1.32505	NA	0.4535
Outlier corrected (MR-PRESSO)	14	NA	NA	NA	NA	NA	NA	NA	NULL
genus.Coprococcus1.id.11301
Inverse-variance weighted （random）	14	0.267875	0.210655	0.203506	1.30718	0.865014	1.97538	NA	0.615342
Inverse-variance weighted （fixed）	14	0.267875	0.210655	0.203506	1.30718	0.865014	1.97538	NA	0.615342
MR-Egger	14	0.0391141	0.54738	0.943034	1.03989	0.35567	3.04037	0.650698	NA
Weighted median	14	0.109393	0.294368	0.710175	1.1156	0.626524	1.98646	NA	NA
Maximum-likelihood method	14	0.280835	0.213817	0.189037	1.32423	0.870884	2.01358	NA	NA
MR-PRESSO global test	14	0.267875	0.193298	0.189119	1.30718	0.894948	1.90931	NA	0.6035
Outlier corrected (MR-PRESSO)	14	NA	NA	NA	NA	NA	NA	NA	NULL
genus.Coprococcus2.id.11302
Inverse-variance weighted （random）	12	0.0018224	0.198714	0.992683	1.00182	0.678645	1.47891	NA	0.760232
Inverse-variance weighted （fixed）	12	0.0018224	0.198714	0.992683	1.00182	0.678645	1.47891	NA	0.760232
MR-Egger	12	0.364402	0.959288	0.704044	1.43965	0.219632	9.4367	0.699239	NA
Weighted median	12	0.0853547	0.25818	0.740946	1.0891	0.656601	1.80649	NA	NA
Maximum-likelihood method	12	0.00193052	0.201581	0.992359	1.00193	0.674915	1.4874	NA	NA
MR-PRESSO global test	12	0.0018224	0.163705	0.991317	1.00182	0.726847	1.38083	NA	0.7685
Outlier corrected (MR-PRESSO)	12	NA	NA	NA	NA	NA	NA	NA	NULL
genus.Coprococcus3.id.11303
Inverse-variance weighted （random）	12	0.159988	0.242878	0.510076	1.1735	0.729021	1.88896	NA	0.8881
Inverse-variance weighted （fixed）	12	0.159988	0.242878	0.510076	1.1735	0.729021	1.88896	NA	0.8881
MR-Egger	12	-0.981526	1.55771	0.528624	0.374739	0.0176921	7.93739	0.458154	NA
Weighted median	12	0.00503121	0.324512	0.98763	1.00504	0.532053	1.89852	NA	NA
Maximum-likelihood method	12	0.163537	0.245293	0.504964	1.17767	0.728158	1.90467	NA	NA
MR-PRESSO global test	12	0.159988	0.175945	0.382678	1.1735	0.831218	1.65672	NA	0.8965
Outlier corrected (MR-PRESSO)	12	NA	NA	NA	NA	NA	NA	NA	NULL
genus.DefluviitaleaceaeUCG011.id.11287
Inverse-variance weighted （random）	11	-0.0713112	0.186608	0.702354	0.931172	0.645931	1.34237	NA	0.869495
Inverse-variance weighted （fixed）	11	-0.0713112	0.186608	0.702354	0.931172	0.645931	1.34237	NA	0.869495
MR-Egger	11	-0.0748706	0.728625	0.918157	0.927864	0.222467	3.86992	0.995968	NA
Weighted median	11	0.0314504	0.241734	0.896485	1.03195	0.642525	1.6574	NA	NA
Maximum-likelihood method	11	-0.0716376	0.188593	0.704054	0.930868	0.643213	1.34717	NA	NA
MR-PRESSO global test	11	-0.0713112	0.135987	0.611428	0.931172	0.713305	1.21558	NA	0.8715
Outlier corrected (MR-PRESSO)	11	NA	NA	NA	NA	NA	NA	NA	NULL
genus.Desulfovibrio.id.3173
Inverse-variance weighted （random）	12	0.105264	0.212033	0.619577	1.111	0.733212	1.68345	NA	0.21447
Inverse-variance weighted （fixed）	12	0.105264	0.185671	0.570757	1.111	0.772092	1.59868	NA	0.21447
MR-Egger	12	-0.107093	0.670399	0.873081	0.898442	0.241454	3.34307	0.737216	NA
Weighted median	12	0.290582	0.253652	0.251964	1.33721	0.813364	2.19842	NA	NA
Maximum-likelihood method	12	0.11012	0.217357	0.612415	1.11641	0.729132	1.7094	NA	NA
MR-PRESSO global test	12	0.105264	0.212033	0.629348	1.111	0.733212	1.68345	NA	0.235
Outlier corrected (MR-PRESSO)	12	NA	NA	NA	NA	NA	NA	NA	NULL
genus.Dialister.id.2183
Inverse-variance weighted （random）	12	-0.451609	0.208792	0.0305444	0.636603	0.422806	0.958509	NA	0.89468
Inverse-variance weighted （fixed）	12	-0.451609	0.208792	0.0305444	0.636603	0.422806	0.958509	NA	0.89468
MR-Egger	12	0.0799022	0.883758	0.92796	1.08318	0.191616	6.1231	0.535954	NA
Weighted median	12	-0.563233	0.267492	0.0352384	0.569366	0.337053	0.9618	NA	NA
Maximum-likelihood method	12	-0.438674	0.211922	0.0384546	0.644891	0.425691	0.976963	NA	NA
MR-PRESSO global test	12	-0.451609	0.149853	0.0117881	0.636603	0.474582	0.853938	NA	0.898
Outlier corrected (MR-PRESSO)	12	NA	NA	NA	NA	NA	NA	NA	NULL
genus.Dorea.id.1997
Inverse-variance weighted （random）	13	0.0428922	0.223668	0.847925	1.04383	0.673345	1.61815	NA	0.983345
Inverse-variance weighted （fixed）	13	0.0428922	0.223668	0.847925	1.04383	0.673345	1.61815	NA	0.983345
MR-Egger	13	-0.0704058	0.576407	0.902783	0.932016	0.301145	2.8845	0.831116	NA
Weighted median	13	0.265524	0.290889	0.361348	1.30411	0.737404	2.30635	NA	NA
Maximum-likelihood method	13	0.0450758	0.22571	0.84171	1.04611	0.672122	1.62819	NA	NA
MR-PRESSO global test	13	0.0428922	0.129216	0.745659	1.04383	0.810283	1.34468	NA	0.9725
Outlier corrected (MR-PRESSO)	13	NA	NA	NA	NA	NA	NA	NA	NULL
genus.Eggerthella.id.819
Inverse-variance weighted （random）	10	-0.14586	0.163929	0.373585	0.864279	0.626779	1.19177	NA	0.334077
Inverse-variance weighted （fixed）	10	-0.14586	0.15394	0.343377	0.864279	0.639172	1.16866	NA	0.334077
MR-Egger	10	-0.131648	0.804823	0.870066	0.876649	0.181028	4.24527	0.985571	NA
Weighted median	10	-0.0679407	0.213535	0.750355	0.934316	0.614793	1.4199	NA	NA
Maximum-likelihood method	10	-0.150236	0.167335	0.369284	0.860505	0.619891	1.19451	NA	NA
MR-PRESSO global test	10	-0.14586	0.163929	0.396745	0.864279	0.626779	1.19177	NA	0.3635
Outlier corrected (MR-PRESSO)	10	NA	NA	NA	NA	NA	NA	NA	NULL
genus.Eisenbergiella.id.11304
Inverse-variance weighted （random）	12	-0.0839568	0.139633	0.547661	0.919471	0.699327	1.20891	NA	0.864375
Inverse-variance weighted （fixed）	12	-0.0839568	0.139633	0.547661	0.919471	0.699327	1.20891	NA	0.864375
MR-Egger	12	-0.392322	1.03066	0.703461	0.675487	0.0895992	5.09248	0.76267	NA
Weighted median	12	-0.0802918	0.179368	0.654416	0.922847	0.649304	1.31163	NA	NA
Maximum-likelihood method	12	-0.0846689	0.141353	0.549181	0.918816	0.696477	1.21214	NA	NA
MR-PRESSO global test	12	-0.0839568	0.104258	0.437721	0.919471	0.749534	1.12794	NA	0.8725
Outlier corrected (MR-PRESSO)	12	NA	NA	NA	NA	NA	NA	NA	NULL
genus.Enterorhabdus.id.820
Inverse-variance weighted （random）	9	0.143268	0.185345	0.439534	1.15404	0.802513	1.65954	NA	0.711893
Inverse-variance weighted （fixed）	9	0.143268	0.185345	0.439534	1.15404	0.802513	1.65954	NA	0.711893
MR-Egger	9	0.142553	0.535563	0.790105	1.15321	0.403673	3.2945	0.998864	NA
Weighted median	9	0.146895	0.24447	0.547925	1.15823	0.717296	1.87022	NA	NA
Maximum-likelihood method	9	0.146494	0.187757	0.435255	1.15777	0.801308	1.6728	NA	NA
MR-PRESSO global test	9	0.143268	0.152557	0.375159	1.15404	0.855778	1.55625	NA	0.718
Outlier corrected (MR-PRESSO)	9	NA	NA	NA	NA	NA	NA	NA	NULL
genus.Erysipelatoclostridium.id.11381
Inverse-variance weighted （random）	17	-0.109024	0.164607	0.507763	0.896709	0.649434	1.23814	NA	0.333269
Inverse-variance weighted （fixed）	17	-0.109024	0.155882	0.484302	0.896709	0.660636	1.21714	NA	0.333269
MR-Egger	17	-0.36233	0.696025	0.602666	0.696053	0.177899	2.7234	0.70752	NA
Weighted median	17	0.0838697	0.22011	0.703178	1.08749	0.706419	1.67412	NA	NA
Maximum-likelihood method	17	-0.106521	0.168425	0.52709	0.898956	0.646208	1.25056	NA	NA
MR-PRESSO global test	17	-0.109024	0.164607	0.51719	0.896709	0.649434	1.23814	NA	0.3365
Outlier corrected (MR-PRESSO)	17	NA	NA	NA	NA	NA	NA	NA	NULL
genus.ErysipelotrichaceaeUCG003.id.11384
Inverse-variance weighted （random）	18	-0.144948	0.191768	0.449739	0.865068	0.594038	1.25975	NA	0.282034
Inverse-variance weighted （fixed）	18	-0.144948	0.177473	0.414083	0.865068	0.610917	1.22495	NA	0.282034
MR-Egger	18	0.0740922	0.559984	0.894738	1.07691	0.359344	3.22735	0.676133	NA
Weighted median	18	-0.185177	0.244025	0.447944	0.830957	0.515063	1.34059	NA	NA
Maximum-likelihood method	18	-0.142464	0.195657	0.466534	0.867219	0.590992	1.27255	NA	NA
MR-PRESSO global test	18	-0.144948	0.191768	0.460085	0.865068	0.594038	1.25975	NA	0.3
Outlier corrected (MR-PRESSO)	18	NA	NA	NA	NA	NA	NA	NA	NULL
genus.Escherichia.Shigella.id.3504
Inverse-variance weighted （random）	15	-0.31606	0.189322	0.0950319	0.729016	0.503017	1.05655	NA	0.434184
Inverse-variance weighted （fixed）	15	-0.31606	0.187917	0.0925868	0.729016	0.504404	1.05365	NA	0.434184
MR-Egger	15	0.513742	0.576591	0.37293	1.67153	0.539897	5.17511	0.127943	NA
Weighted median	15	-0.111991	0.245262	0.647946	0.894053	0.552831	1.44589	NA	NA
Maximum-likelihood method	15	-0.309289	0.19272	0.108524	0.733969	0.503073	1.07084	NA	NA
MR-PRESSO global test	15	-0.31606	0.189322	0.117231	0.729016	0.503017	1.05655	NA	0.454
Outlier corrected (MR-PRESSO)	15	NA	NA	NA	NA	NA	NA	NA	NULL
genus.Faecalibacterium.id.2057
Inverse-variance weighted （random）	13	-0.0846047	0.193088	0.661265	0.918875	0.629357	1.34158	NA	0.569309
Inverse-variance weighted （fixed）	13	-0.0846047	0.193088	0.661265	0.918875	0.629357	1.34158	NA	0.569309
MR-Egger	13	-0.684544	0.395024	0.0831103	0.50432	0.232517	1.09385	0.0817036	NA
Weighted median	13	-0.168123	0.266907	0.528765	0.84525	0.500944	1.4262	NA	NA
Maximum-likelihood method	13	-0.0837951	0.195247	0.667796	0.91962	0.627207	1.34836	NA	NA
MR-PRESSO global test	13	-0.0846047	0.1809	0.648388	0.918875	0.644572	1.30991	NA	0.616
Outlier corrected (MR-PRESSO)	13	NA	NA	NA	NA	NA	NA	NA	NULL
genus.FamilyXIIIAD3011group.id.11293
Inverse-variance weighted （random）	15	0.458944	0.224645	0.0410547	1.5824	1.01882	2.45775	NA	0.244438
Inverse-variance weighted （fixed）	15	0.458944	0.202532	0.0234493	1.5824	1.06394	2.35351	NA	0.244438
MR-Egger	15	-1.35466	1.01581	0.182342	0.258034	0.0352373	1.88952	0.0681465	NA
Weighted median	15	0.25602	0.293036	0.382292	1.29178	0.727363	2.29417	NA	NA
Maximum-likelihood method	15	0.482237	0.230986	0.0368222	1.61969	1.02994	2.54714	NA	NA
MR-PRESSO global test	15	0.458944	0.224645	0.0603526	1.5824	1.01882	2.45775	NA	0.238
Outlier corrected (MR-PRESSO)	15	NA	NA	NA	NA	NA	NA	NA	NULL
genus.FamilyXIIIUCG001.id.11294
Inverse-variance weighted （random）	10	0.102814	0.248492	0.679056	1.10829	0.680975	1.80373	NA	0.304692
Inverse-variance weighted （fixed）	10	0.102814	0.229054	0.65353	1.10829	0.707419	1.73631	NA	0.304692
MR-Egger	10	0.499351	0.83368	0.549191	1.64765	0.321531	8.44322	0.61671	NA
Weighted median	10	0.0164093	0.314557	0.958396	1.01654	0.548744	1.88314	NA	NA
Maximum-likelihood method	10	0.108829	0.255056	0.669609	1.11497	0.676325	1.83811	NA	NA
MR-PRESSO global test	10	0.102814	0.248492	0.688741	1.10829	0.680975	1.80373	NA	0.3105
Outlier corrected (MR-PRESSO)	10	NA	NA	NA	NA	NA	NA	NA	NULL
genus.Flavonifractor.id.2059
Inverse-variance weighted （random）	10	-0.254387	0.209652	0.224986	0.775392	0.514116	1.16945	NA	0.628967
Inverse-variance weighted （fixed）	10	-0.254387	0.209652	0.224986	0.775392	0.514116	1.16945	NA	0.628967
MR-Egger	10	-0.853314	0.760803	0.262034	0.426001	0.0958963	1.89243	0.412822	NA
Weighted median	10	-0.372249	0.280311	0.184182	0.689182	0.397859	1.19382	NA	NA
Maximum-likelihood method	10	-0.261849	0.213638	0.220323	0.769627	0.506324	1.16986	NA	NA
MR-PRESSO global test	10	-0.254387	0.185927	0.20443	0.775392	0.538588	1.11631	NA	0.648
Outlier corrected (MR-PRESSO)	10	NA	NA	NA	NA	NA	NA	NA	NULL
genus.Fusicatenibacter.id.11305
Inverse-variance weighted （random）	20	0.184798	0.229385	0.42046	1.20298	0.767362	1.88588	NA	0.123375
Inverse-variance weighted （fixed）	20	0.184798	0.195155	0.343673	1.20298	0.820612	1.7635	NA	0.123375
MR-Egger	20	0.453561	0.881046	0.606694	1.57391	0.279909	8.84994	0.751609	NA
Weighted median	20	0.46103	0.294292	0.117215	1.58571	0.890669	2.82312	NA	NA
Maximum-likelihood method	20	0.191256	0.235485	0.416688	1.21077	0.763155	1.92093	NA	NA
MR-PRESSO global test	20	0.184798	0.229385	0.430428	1.20298	0.767362	1.88588	NA	0.123
Outlier corrected (MR-PRESSO)	20	NA	NA	NA	NA	NA	NA	NA	NULL
genus.Gordonibacter.id.821
Inverse-variance weighted （random）	14	0.000623891	0.105585	0.995285	1.00062	0.813571	1.23068	NA	0.897228
Inverse-variance weighted （fixed）	14	0.000623891	0.105585	0.995285	1.00062	0.813571	1.23068	NA	0.897228
MR-Egger	14	-0.12753	0.415014	0.758621	0.880267	0.390254	1.98555	0.749498	NA
Weighted median	14	-0.0620729	0.134793	0.645152	0.939814	0.721613	1.224	NA	NA
Maximum-likelihood method	14	0.000647912	0.106737	0.995157	1.00065	0.811755	1.2335	NA	NA
MR-PRESSO global test	14	0.000623891	0.077998	0.993739	1.00062	0.858772	1.16591	NA	0.903
Outlier corrected (MR-PRESSO)	14	NA	NA	NA	NA	NA	NA	NA	NULL
genus.Haemophilus.id.3698
Inverse-variance weighted （random）	14	-0.295431	0.191596	0.123085	0.744211	0.511218	1.08339	NA	0.074136
Inverse-variance weighted （fixed）	14	-0.295431	0.150965	0.0503525	0.744211	0.553595	1.00046	NA	0.074136
MR-Egger	14	0.292166	0.44856	0.514825	1.33933	0.555987	3.22632	0.150804	NA
Weighted median	14	-0.476176	0.224348	0.0337968	0.621154	0.400157	0.964203	NA	NA
Maximum-likelihood method	14	-0.300789	0.196583	0.125996	0.740234	0.50354	1.08819	NA	NA
MR-PRESSO global test	14	-0.295431	0.191596	0.147069	0.744211	0.511218	1.08339	NA	0.106
Outlier corrected (MR-PRESSO)	14	NA	NA	NA	NA	NA	NA	NA	NULL
genus.Holdemanella.id.11393
Inverse-variance weighted （random）	14	-0.160382	0.139417	0.249989	0.851819	0.648147	1.11949	NA	0.87319
Inverse-variance weighted （fixed）	14	-0.160382	0.139417	0.249989	0.851819	0.648147	1.11949	NA	0.87319
MR-Egger	14	-0.0769695	0.439153	0.860869	0.925918	0.391524	2.18971	0.841245	NA
Weighted median	14	-0.0621211	0.190224	0.743994	0.939769	0.64729	1.3644	NA	NA
Maximum-likelihood method	14	-0.162411	0.141628	0.251485	0.850091	0.644035	1.12207	NA	NA
MR-PRESSO global test	14	-0.160382	0.106062	0.154418	0.851819	0.691936	1.04865	NA	0.8835
Outlier corrected (MR-PRESSO)	14	NA	NA	NA	NA	NA	NA	NA	NULL
genus.Holdemania.id.2157
Inverse-variance weighted （random）	18	-0.158905	0.144263	0.270683	0.853078	0.642968	1.13185	NA	0.503147
Inverse-variance weighted （fixed）	18	-0.158905	0.144263	0.270683	0.853078	0.642968	1.13185	NA	0.503147
MR-Egger	18	-0.506705	0.433195	0.242125	0.602478	0.25775	1.40826	0.394506	NA
Weighted median	18	-0.384805	0.207994	0.0643027	0.680583	0.452724	1.02313	NA	NA
Maximum-likelihood method	18	-0.15546	0.146598	0.288938	0.856021	0.642241	1.14096	NA	NA
MR-PRESSO global test	18	-0.158905	0.141233	0.27617	0.853078	0.646798	1.12514	NA	0.499
Outlier corrected (MR-PRESSO)	18	NA	NA	NA	NA	NA	NA	NA	NULL
genus.Howardella.id.2000
Inverse-variance weighted （random）	11	0.0591989	0.115971	0.609726	1.06099	0.845266	1.33176	NA	0.997192
Inverse-variance weighted （fixed）	11	0.0591989	0.115971	0.609726	1.06099	0.845266	1.33176	NA	0.997192
MR-Egger	11	0.0889684	0.487474	0.855183	1.09305	0.420429	2.84174	0.949867	NA
Weighted median	11	0.0443042	0.144626	0.759349	1.0453	0.787287	1.38787	NA	NA
Maximum-likelihood method	11	0.059879	0.116317	0.606699	1.06171	0.845267	1.33357	NA	NA
MR-PRESSO global test	11	0.0591989	0.0502578	0.266105	1.06099	0.961456	1.17082	NA	0.9965
Outlier corrected (MR-PRESSO)	11	NA	NA	NA	NA	NA	NA	NA	NULL
genus.Hungatella.id.11306
Inverse-variance weighted （random）	5	0.33781	0.192426	0.079169	1.40187	0.961418	2.04412	NA	0.68235
Inverse-variance weighted （fixed）	5	0.33781	0.192426	0.079169	1.40187	0.961418	2.04412	NA	0.68235
MR-Egger	5	1.86882	1.16536	0.108794	6.48064	0.660148	63.6201	0.182845	NA
Weighted median	5	0.473399	0.243988	0.0523493	1.60544	0.995193	2.58989	NA	NA
Maximum-likelihood method	5	0.344968	0.197144	0.080148	1.41194	0.959413	2.07793	NA	NA
MR-PRESSO global test	5	0.33781	0.145639	0.0811808	1.40187	1.05375	1.865	NA	0.684
Outlier corrected (MR-PRESSO)	5	NA	NA	NA	NA	NA	NA	NA	NULL
genus.Intestinibacter.id.11345
Inverse-variance weighted （random）	15	-0.0946014	0.192602	0.623303	0.909736	0.62369	1.32697	NA	0.339277
Inverse-variance weighted （fixed）	15	-0.0946014	0.182537	0.604279	0.909736	0.636116	1.30105	NA	0.339277
MR-Egger	15	0.0720109	0.648466	0.911578	1.07467	0.301501	3.83053	0.787158	NA
Weighted median	15	0.00427371	0.257611	0.986764	1.00428	0.606141	1.66394	NA	NA
Maximum-likelihood method	15	-0.0952665	0.196942	0.628579	0.909131	0.617996	1.33742	NA	NA
MR-PRESSO global test	15	-0.0946014	0.192602	0.630913	0.909736	0.62369	1.32697	NA	0.361
Outlier corrected (MR-PRESSO)	15	NA	NA	NA	NA	NA	NA	NA	NULL
genus.Intestinimonas.id.2062
Inverse-variance weighted （random）	19	-0.317012	0.161651	0.0498682	0.728322	0.530546	0.999823	NA	0.80664
Inverse-variance weighted （fixed）	19	-0.317012	0.161651	0.0498682	0.728322	0.530546	0.999823	NA	0.80664
MR-Egger	19	0.166473	0.453323	0.713448	1.18113	0.485761	2.87194	0.253627	NA
Weighted median	19	-0.119437	0.219862	0.586965	0.88742	0.576739	1.36546	NA	NA
Maximum-likelihood method	19	-0.309542	0.16433	0.0596106	0.733783	0.531725	1.01262	NA	NA
MR-PRESSO global test	19	-0.317012	0.136009	0.0315905	0.728322	0.557892	0.950816	NA	0.804
Outlier corrected (MR-PRESSO)	19	NA	NA	NA	NA	NA	NA	NA	NULL
genus.Lachnoclostridium.id.11308
Inverse-variance weighted （random）	15	-0.0401551	0.282946	0.887145	0.96064	0.551712	1.67267	NA	0.0565475
Inverse-variance weighted （fixed）	15	-0.0401551	0.219631	0.854932	0.96064	0.624608	1.47746	NA	0.0565475
MR-Egger	15	-1.27867	0.941653	0.174495	0.278407	0.0439672	1.76291	0.16916	NA
Weighted median	15	-0.177135	0.32675	0.587742	0.837667	0.441505	1.5893	NA	NA
Maximum-likelihood method	15	-0.042559	0.292937	0.884487	0.958334	0.539714	1.70165	NA	NA
MR-PRESSO global test	15	-0.0401551	0.282946	0.889167	0.96064	0.551712	1.67267	NA	0.0555
Outlier corrected (MR-PRESSO)	15	NA	NA	NA	NA	NA	NA	NA	NULL
genus.Lachnospira.id.2004
Inverse-variance weighted （random）	7	0.141887	0.393013	0.718082	1.15245	0.533435	2.48977	NA	0.197166
Inverse-variance weighted （fixed）	7	0.141887	0.328214	0.665524	1.15245	0.605675	2.19282	NA	0.197166
MR-Egger	7	3.55401	1.7836	0.0463042	34.9533	1.05989	1152.7	0.0516192	NA
Weighted median	7	0.627384	0.452117	0.165241	1.87271	0.772004	4.54276	NA	NA
Maximum-likelihood method	7	0.150031	0.403805	0.710234	1.16187	0.52654	2.5638	NA	NA
MR-PRESSO global test	7	0.141887	0.393013	0.730453	1.15245	0.533435	2.48977	NA	0.217
Outlier corrected (MR-PRESSO)	7	NA	NA	NA	NA	NA	NA	NA	NULL
genus.LachnospiraceaeFCS020group.id.11314
Inverse-variance weighted （random）	17	0.122537	0.17668	0.487964	1.13036	0.79951	1.59812	NA	0.601363
Inverse-variance weighted （fixed）	17	0.122537	0.17668	0.487964	1.13036	0.79951	1.59812	NA	0.601363
MR-Egger	17	-0.461239	0.483956	0.34056	0.630502	0.244194	1.62794	0.195083	NA
Weighted median	17	-0.105695	0.241555	0.661706	0.899699	0.560378	1.44449	NA	NA
Maximum-likelihood method	17	0.127428	0.17979	0.478471	1.1359	0.798549	1.61578	NA	NA
MR-PRESSO global test	17	0.122537	0.165059	0.468616	1.13036	0.81793	1.56213	NA	0.622
Outlier corrected (MR-PRESSO)	17	NA	NA	NA	NA	NA	NA	NA	NULL
genus.LachnospiraceaeNC2004group.id.11316
Inverse-variance weighted （random）	10	0.042217	0.169997	0.803872	1.04312	0.747533	1.45559	NA	0.385065
Inverse-variance weighted （fixed）	10	0.042217	0.164723	0.797726	1.04312	0.755301	1.44062	NA	0.385065
MR-Egger	10	-0.276955	0.743231	0.709419	0.758089	0.176632	3.25365	0.658249	NA
Weighted median	10	0.120845	0.221246	0.584927	1.12845	0.731398	1.74105	NA	NA
Maximum-likelihood method	10	0.0445362	0.173299	0.797186	1.04554	0.744435	1.46844	NA	NA
MR-PRESSO global test	10	0.042217	0.169997	0.809445	1.04312	0.747533	1.45559	NA	0.414
Outlier corrected (MR-PRESSO)	10	NA	NA	NA	NA	NA	NA	NA	NULL
genus.LachnospiraceaeNK4A136group.id.11319
Inverse-variance weighted （random）	16	-0.0730123	0.180604	0.686017	0.929589	0.652466	1.32442	NA	0.893967
Inverse-variance weighted （fixed）	16	-0.0730123	0.180604	0.686017	0.929589	0.652466	1.32442	NA	0.893967
MR-Egger	16	-0.270359	0.370555	0.465631	0.763106	0.369115	1.57764	0.541917	NA
Weighted median	16	-0.249699	0.26052	0.337829	0.779035	0.467517	1.29812	NA	NA
Maximum-likelihood method	16	-0.0695492	0.183634	0.704882	0.932814	0.650853	1.33693	NA	NA
MR-PRESSO global test	16	-0.0730123	0.137334	0.602759	0.929589	0.710216	1.21672	NA	0.8035
Outlier corrected (MR-PRESSO)	16	NA	NA	NA	NA	NA	NA	NA	NULL
genus.LachnospiraceaeUCG001.id.11321
Inverse-variance weighted （random）	16	0.219789	0.177443	0.215475	1.24581	0.879855	1.76399	NA	0.226106
Inverse-variance weighted （fixed）	16	0.219789	0.158783	0.166293	1.24581	0.91263	1.70064	NA	0.226106
MR-Egger	16	-0.0660224	0.820003	0.935828	0.93611	0.18764	4.67011	0.720679	NA
Weighted median	16	0.237582	0.236729	0.31557	1.26818	0.797393	2.01692	NA	NA
Maximum-likelihood method	16	0.224127	0.182694	0.219903	1.25123	0.87463	1.78999	NA	NA
MR-PRESSO global test	16	0.219789	0.177443	0.234509	1.24581	0.879855	1.76399	NA	0.2315
Outlier corrected (MR-PRESSO)	16	NA	NA	NA	NA	NA	NA	NA	NULL
genus.LachnospiraceaeUCG004.id.11324
Inverse-variance weighted （random）	15	-0.0457433	0.221323	0.836259	0.955287	0.619071	1.4741	NA	0.354062
Inverse-variance weighted （fixed）	15	-0.0457433	0.211304	0.828613	0.955287	0.631347	1.44544	NA	0.354062
MR-Egger	15	0.845226	0.9534	0.375327	2.3285	0.359357	15.0879	0.336595	NA
Weighted median	15	-0.337338	0.291884	0.247793	0.713668	0.402754	1.2646	NA	NA
Maximum-likelihood method	15	-0.0468578	0.22685	0.836355	0.954223	0.611718	1.4885	NA	NA
MR-PRESSO global test	15	-0.0457433	0.221323	0.839234	0.955287	0.619071	1.4741	NA	0.344
Outlier corrected (MR-PRESSO)	15	NA	NA	NA	NA	NA	NA	NA	NULL
genus.LachnospiraceaeUCG008.id.11328
Inverse-variance weighted （random）	13	0.0181719	0.146017	0.900959	1.01834	0.764891	1.35576	NA	0.919158
Inverse-variance weighted （fixed）	13	0.0181719	0.146017	0.900959	1.01834	0.764891	1.35576	NA	0.919158
MR-Egger	13	1.33789	0.741484	0.0711777	3.811	0.890994	16.3006	0.0694651	NA
Weighted median	13	0.0229983	0.196952	0.907041	1.02326	0.695567	1.50535	NA	NA
Maximum-likelihood method	13	0.0184333	0.1475	0.900546	1.0186	0.762871	1.36007	NA	NA
MR-PRESSO global test	13	0.0181719	0.102718	0.862529	1.01834	0.832639	1.24545	NA	0.9185
Outlier corrected (MR-PRESSO)	13	NA	NA	NA	NA	NA	NA	NA	NULL
genus.LachnospiraceaeUCG010.id.11330
Inverse-variance weighted （random）	13	0.0346737	0.241914	0.886029	1.03528	0.644373	1.66334	NA	0.226582
Inverse-variance weighted （fixed）	13	0.0346737	0.214397	0.871521	1.03528	0.680081	1.576	NA	0.226582
MR-Egger	13	0.226291	0.810327	0.780046	1.25394	0.256161	6.1382	0.803514	NA
Weighted median	13	0.381156	0.303728	0.209506	1.46398	0.807226	2.65505	NA	NA
Maximum-likelihood method	13	0.0384499	0.249962	0.877749	1.0392	0.636688	1.69617	NA	NA
MR-PRESSO global test	13	0.0346737	0.241914	0.888408	1.03528	0.644373	1.66334	NA	0.204
Outlier corrected (MR-PRESSO)	13	NA	NA	NA	NA	NA	NA	NA	NULL
genus.Lactobacillus.id.1837
Inverse-variance weighted （random）	10	-0.208696	0.153859	0.174971	0.811642	0.600339	1.09732	NA	0.431026
Inverse-variance weighted （fixed）	10	-0.208696	0.153282	0.173351	0.811642	0.601019	1.09608	NA	0.431026
MR-Egger	10	0.0960983	0.421919	0.819829	1.10087	0.481493	2.51698	0.436239	NA
Weighted median	10	-0.19969	0.213126	0.348779	0.818984	0.539336	1.24363	NA	NA
Maximum-likelihood method	10	-0.216784	0.156166	0.165087	0.805104	0.592818	1.09341	NA	NA
MR-PRESSO global test	10	-0.208696	0.153859	0.208018	0.811642	0.600339	1.09732	NA	0.4355
Outlier corrected (MR-PRESSO)	10	NA	NA	NA	NA	NA	NA	NA	NULL
genus.Lactococcus.id.1851
Inverse-variance weighted （random）	11	-0.0499124	0.12674	0.693717	0.951313	0.742061	1.21957	NA	0.618036
Inverse-variance weighted （fixed）	11	-0.0499124	0.12674	0.693717	0.951313	0.742061	1.21957	NA	0.618036
MR-Egger	11	-0.00886124	0.63366	0.988843	0.991178	0.286266	3.43189	0.947282	NA
Weighted median	11	-0.0660347	0.165757	0.690348	0.936098	0.676436	1.29544	NA	NA
Maximum-likelihood method	11	-0.0513223	0.128549	0.689713	0.949972	0.738394	1.22218	NA	NA
MR-PRESSO global test	11	-0.0499124	0.114141	0.671195	0.951313	0.760615	1.18982	NA	0.613
Outlier corrected (MR-PRESSO)	11	NA	NA	NA	NA	NA	NA	NA	NULL
genus.Marvinbryantia.id.2005
Inverse-variance weighted （random）	13	0.0464641	0.205118	0.820794	1.04756	0.700776	1.56595	NA	0.644538
Inverse-variance weighted （fixed）	13	0.0464641	0.205118	0.820794	1.04756	0.700776	1.56595	NA	0.644538
MR-Egger	13	-1.09743	0.76504	0.151435	0.333726	0.0745032	1.49488	0.120653	NA
Weighted median	13	-0.148752	0.290403	0.608493	0.861783	0.487755	1.52263	NA	NA
Maximum-likelihood method	13	0.0487496	0.209359	0.815877	1.04996	0.696565	1.58264	NA	NA
MR-PRESSO global test	13	0.0464641	0.184169	0.805085	1.04756	0.730149	1.50296	NA	0.5975
Outlier corrected (MR-PRESSO)	13	NA	NA	NA	NA	NA	NA	NA	NULL
genus.Methanobrevibacter.id.123
Inverse-variance weighted （random）	8	0.0751884	0.151059	0.618667	1.07809	0.801806	1.44957	NA	0.842993
Inverse-variance weighted （fixed）	8	0.0751884	0.151059	0.618667	1.07809	0.801806	1.44957	NA	0.842993
MR-Egger	8	-0.307742	0.599287	0.607592	0.735105	0.227105	2.37943	0.509063	NA
Weighted median	8	-0.046916	0.188727	0.803676	0.954168	0.659139	1.38125	NA	NA
Maximum-likelihood method	8	0.0786511	0.152797	0.606734	1.08183	0.801852	1.45956	NA	NA
MR-PRESSO global test	8	0.0751884	0.105681	0.499811	1.07809	0.876388	1.32621	NA	0.8265
Outlier corrected (MR-PRESSO)	8	NA	NA	NA	NA	NA	NA	NA	NULL
genus.Odoribacter.id.952
Inverse-variance weighted （random）	9	0.734263	0.262628	0.00517661	2.08395	1.24547	3.4869	NA	0.414736
Inverse-variance weighted （fixed）	9	0.734263	0.259497	0.00466122	2.08395	1.25313	3.46557	NA	0.414736
MR-Egger	9	0.511658	0.934686	0.584096	1.66805	0.267048	10.4191	0.80291	NA
Weighted median	9	0.83466	0.362367	0.0212588	2.30403	1.13249	4.6875	NA	NA
Maximum-likelihood method	9	0.760106	0.268118	0.00458307	2.1385	1.2644	3.6169	NA	NA
MR-PRESSO global test	9	0.734263	0.262628	0.0233474	2.08395	1.24547	3.4869	NA	0.4525
Outlier corrected (MR-PRESSO)	9	NA	NA	NA	NA	NA	NA	NA	NULL
genus.Olsenella.id.822
Inverse-variance weighted （random）	11	0.193134	0.118467	0.103042	1.21305	0.961693	1.53009	NA	0.740387
Inverse-variance weighted （fixed）	11	0.193134	0.118467	0.103042	1.21305	0.961693	1.53009	NA	0.740387
MR-Egger	11	0.343042	0.393117	0.382869	1.40923	0.652159	3.04515	0.689213	NA
Weighted median	11	0.217851	0.156611	0.164215	1.2434	0.914749	1.69013	NA	NA
Maximum-likelihood method	11	0.198616	0.121113	0.101019	1.21971	0.961977	1.5465	NA	NA
MR-PRESSO global test	11	0.193134	0.0979825	0.0770025	1.21305	1.00109	1.46988	NA	0.7565
Outlier corrected (MR-PRESSO)	11	NA	NA	NA	NA	NA	NA	NA	NULL
genus.Oscillibacter.id.2063
Inverse-variance weighted （random）	16	0.0662705	0.146596	0.651223	1.06852	0.801671	1.42418	NA	0.905437
Inverse-variance weighted （fixed）	16	0.0662705	0.146596	0.651223	1.06852	0.801671	1.42418	NA	0.905437
MR-Egger	16	-0.107192	0.514273	0.834891	0.898354	0.327861	2.46153	0.724917	NA
Weighted median	16	0.105355	0.194747	0.588519	1.1111	0.758548	1.62752	NA	NA
Maximum-likelihood method	16	0.0677128	0.148131	0.647588	1.07006	0.800416	1.43054	NA	NA
MR-PRESSO global test	16	0.0662705	0.109891	0.55548	1.06852	0.861469	1.32532	NA	0.9115
Outlier corrected (MR-PRESSO)	16	NA	NA	NA	NA	NA	NA	NA	NULL
genus.Oscillospira.id.2064
Inverse-variance weighted （random）	10	0.102282	0.250397	0.682922	1.1077	0.678076	1.80952	NA	0.144914
Inverse-variance weighted （fixed）	10	0.102282	0.205133	0.618052	1.1077	0.740982	1.6559	NA	0.144914
MR-Egger	10	0.700696	1.19552	0.557808	2.01515	0.19349	20.9873	0.607986	NA
Weighted median	10	0.062128	0.304668	0.838416	1.0641	0.585656	1.9334	NA	NA
Maximum-likelihood method	10	0.108725	0.258893	0.674513	1.11486	0.671189	1.85179	NA	NA
MR-PRESSO global test	10	0.102282	0.250397	0.69247	1.1077	0.678076	1.80952	NA	0.1435
Outlier corrected (MR-PRESSO)	10	NA	NA	NA	NA	NA	NA	NA	NULL
genus.Oxalobacter.id.2978
Inverse-variance weighted （random）	12	0.00895656	0.128466	0.944417	1.009	0.784399	1.2979	NA	0.363711
Inverse-variance weighted （fixed）	12	0.00895656	0.123002	0.941952	1.009	0.792846	1.28408	NA	0.363711
MR-Egger	12	0.383546	0.579483	0.50805	1.46748	0.47131	4.56917	0.506795	NA
Weighted median	12	0.0548469	0.173512	0.751928	1.05638	0.751836	1.48428	NA	NA
Maximum-likelihood method	12	0.00938847	0.131396	0.943038	1.00943	0.780245	1.30594	NA	NA
MR-PRESSO global test	12	0.00895656	0.128466	0.945668	1.009	0.784399	1.2979	NA	0.3715
Outlier corrected (MR-PRESSO)	12	NA	NA	NA	NA	NA	NA	NA	NULL
genus.Parabacteroides.id.954
Inverse-variance weighted （random）	9	0.552202	0.280498	0.0489933	1.73707	1.00243	3.01011	NA	0.465036
Inverse-variance weighted （fixed）	9	0.552202	0.280498	0.0489933	1.73707	1.00243	3.01011	NA	0.465036
MR-Egger	9	1.29432	0.952193	0.17405	3.64851	0.564407	23.5852	0.414697	NA
Weighted median	9	0.529248	0.38026	0.163981	1.69765	0.805686	3.57712	NA	NA
Maximum-likelihood method	9	0.574634	0.28933	0.0470239	1.77648	1.00758	3.13216	NA	NA
MR-PRESSO global test	9	0.552202	0.274884	0.0794187	1.73707	1.01352	2.97717	NA	0.496
Outlier corrected (MR-PRESSO)	9	NA	NA	NA	NA	NA	NA	NA	NULL
genus.Paraprevotella.id.962
Inverse-variance weighted （random）	13	0.0603044	0.142529	0.672219	1.06216	0.80328	1.40447	NA	0.815892
Inverse-variance weighted （fixed）	13	0.0603044	0.142529	0.672219	1.06216	0.80328	1.40447	NA	0.815892
MR-Egger	13	0.141721	0.537183	0.791916	1.15226	0.402059	3.30224	0.87509	NA
Weighted median	13	0.146816	0.179325	0.412948	1.15814	0.814924	1.64591	NA	NA
Maximum-likelihood method	13	0.0616224	0.144159	0.669044	1.06356	0.801773	1.41083	NA	NA
MR-PRESSO global test	13	0.0603044	0.113393	0.60456	1.06216	0.850487	1.32652	NA	0.8275
Outlier corrected (MR-PRESSO)	13	NA	NA	NA	NA	NA	NA	NA	NULL
genus.Parasutterella.id.2892
Inverse-variance weighted （random）	16	0.0114175	0.161025	0.943473	1.01148	0.73772	1.38684	NA	0.603651
Inverse-variance weighted （fixed）	16	0.0114175	0.161025	0.943473	1.01148	0.73772	1.38684	NA	0.603651
MR-Egger	16	0.219594	0.472172	0.641881	1.24557	0.493682	3.1426	0.639065	NA
Weighted median	16	0.124228	0.225236	0.581259	1.13227	0.72816	1.76066	NA	NA
Maximum-likelihood method	16	0.0118916	0.164382	0.94233	1.01196	0.733229	1.39665	NA	NA
MR-PRESSO global test	16	0.0114175	0.149805	0.940255	1.01148	0.754123	1.35667	NA	0.5615
Outlier corrected (MR-PRESSO)	16	NA	NA	NA	NA	NA	NA	NA	NULL
genus.Peptococcus.id.2037
Inverse-variance weighted （random）	17	-0.148172	0.115721	0.200396	0.862283	0.687299	1.08182	NA	0.383173
Inverse-variance weighted （fixed）	17	-0.148172	0.112142	0.186406	0.862283	0.692137	1.07425	NA	0.383173
MR-Egger	17	-0.411615	0.436546	0.345737	0.662579	0.281606	1.55896	0.530793	NA
Weighted median	17	-0.0664229	0.151026	0.660074	0.935735	0.695981	1.25808	NA	NA
Maximum-likelihood method	17	-0.147513	0.11761	0.209749	0.862851	0.685211	1.08654	NA	NA
MR-PRESSO global test	17	-0.148172	0.115721	0.218648	0.862283	0.687299	1.08182	NA	0.384
Outlier corrected (MR-PRESSO)	17	NA	NA	NA	NA	NA	NA	NA	NULL
genus.Phascolarctobacterium.id.2168
Inverse-variance weighted （random）	12	-0.0624263	0.200082	0.755037	0.939482	0.634711	1.3906	NA	0.923133
Inverse-variance weighted （fixed）	12	-0.0624263	0.200082	0.755037	0.939482	0.634711	1.3906	NA	0.923133
MR-Egger	12	1.02507	0.799277	0.19967	2.78728	0.581866	13.3518	0.15992	NA
Weighted median	12	-0.153656	0.262281	0.557979	0.857567	0.512873	1.43392	NA	NA
Maximum-likelihood method	12	-0.061166	0.201923	0.761953	0.940667	0.633221	1.39739	NA	NA
MR-PRESSO global test	12	-0.0624263	0.137046	0.6576	0.939482	0.718179	1.22898	NA	0.915
Outlier corrected (MR-PRESSO)	12	NA	NA	NA	NA	NA	NA	NA	NULL
genus.Prevotella7.id.11182
Inverse-variance weighted （random）	12	-0.0573601	0.115109	0.618266	0.944254	0.753539	1.18324	NA	0.479546
Inverse-variance weighted （fixed）	12	-0.0573601	0.115109	0.618266	0.944254	0.753539	1.18324	NA	0.479546
MR-Egger	12	-0.0711894	0.718896	0.921118	0.931285	0.227586	3.81083	0.98444	NA
Weighted median	12	-0.0595918	0.149683	0.690542	0.942149	0.702597	1.26338	NA	NA
Maximum-likelihood method	12	-0.0598189	0.118002	0.612203	0.941935	0.747439	1.18704	NA	NA
MR-PRESSO global test	12	-0.0573601	0.112862	0.621329	0.944254	0.756865	1.17804	NA	0.455
Outlier corrected (MR-PRESSO)	12	NA	NA	NA	NA	NA	NA	NA	NULL
genus.Prevotella9.id.11183
Inverse-variance weighted （random）	19	-0.0907112	0.141536	0.521585	0.913281	0.692033	1.20527	NA	0.64724
Inverse-variance weighted （fixed）	19	-0.0907112	0.141536	0.521585	0.913281	0.692033	1.20527	NA	0.64724
MR-Egger	19	0.256646	0.392253	0.512927	1.29259	0.599194	2.78838	0.342361	NA
Weighted median	19	-0.166447	0.193468	0.389604	0.846667	0.579468	1.23707	NA	NA
Maximum-likelihood method	19	-0.0910019	0.144267	0.528178	0.913016	0.688139	1.21138	NA	NA
MR-PRESSO global test	19	-0.0907112	0.130122	0.494631	0.913281	0.70769	1.1786	NA	0.652
Outlier corrected (MR-PRESSO)	19	NA	NA	NA	NA	NA	NA	NA	NULL
genus.RikenellaceaeRC9gutgroup.id.11191
Inverse-variance weighted （random）	15	-0.0237999	0.0997531	0.811425	0.976481	0.803068	1.18734	NA	0.55485
Inverse-variance weighted （fixed）	15	-0.0237999	0.0997531	0.811425	0.976481	0.803068	1.18734	NA	0.55485
MR-Egger	15	0.0941891	0.642482	0.883446	1.09877	0.311899	3.87077	0.852523	NA
Weighted median	15	0.0673754	0.137462	0.624036	1.0697	0.817054	1.40046	NA	NA
Maximum-likelihood method	15	-0.0243353	0.101832	0.811126	0.975958	0.799374	1.19155	NA	NA
MR-PRESSO global test	15	-0.0237999	0.0947934	0.805406	0.976481	0.810913	1.17585	NA	0.545
Outlier corrected (MR-PRESSO)	15	NA	NA	NA	NA	NA	NA	NA	NULL
genus.Romboutsia.id.11347
Inverse-variance weighted （random）	15	0.0191974	0.272476	0.943831	1.01938	0.597587	1.73889	NA	0.0194863
Inverse-variance weighted （fixed）	15	0.0191974	0.196351	0.922114	1.01938	0.693745	1.49787	NA	0.0194863
MR-Egger	15	0.192867	0.822521	0.81461	1.21272	0.24189	6.08002	0.822144	NA
Weighted median	15	-0.341774	0.292512	0.24264	0.710509	0.400478	1.26055	NA	NA
Maximum-likelihood method	15	0.0219042	0.284435	0.938616	1.02215	0.585325	1.78496	NA	NA
MR-PRESSO global test	14	0.0191974	0.272476	0.944828	1.01938	0.597587	1.73889	NA	0.017
Outlier corrected (MR-PRESSO)	14	NA	NA	NA	NA	NA	NA	NA	NA
genus.Roseburia.id.2012
Inverse-variance weighted （random）	17	-0.198157	0.252811	0.433148	0.820241	0.499741	1.34629	NA	0.0860608
Inverse-variance weighted （fixed）	17	-0.198157	0.205733	0.335459	0.820241	0.548047	1.22762	NA	0.0860608
MR-Egger	17	1.66654	0.575066	0.00375551	5.29382	1.715	16.3409	0.000515824	NA
Weighted median	17	-0.311737	0.312072	0.31783	0.732174	0.397167	1.34976	NA	NA
Maximum-likelihood method	17	-0.189279	0.265113	0.475255	0.827556	0.492185	1.39145	NA	NA
MR-PRESSO global test	17	-0.198157	0.252811	0.444597	0.820241	0.499741	1.34629	NA	0.057
Outlier corrected (MR-PRESSO)	17	NA	NA	NA	NA	NA	NA	NA	NULL
genus.Ruminiclostridium5.id.11355
Inverse-variance weighted （random）	15	0.191168	0.195978	0.329333	1.21066	0.824524	1.77764	NA	0.745081
Inverse-variance weighted （fixed）	15	0.191168	0.195978	0.329333	1.21066	0.824524	1.77764	NA	0.745081
MR-Egger	15	0.131844	0.502208	0.792913	1.14093	0.426355	3.05314	0.897913	NA
Weighted median	15	0.104193	0.297867	0.72649	1.10982	0.619014	1.98976	NA	NA
Maximum-likelihood method	15	0.198739	0.199761	0.319794	1.21986	0.824652	1.80448	NA	NA
MR-PRESSO global test	15	0.191168	0.167537	0.272991	1.21066	0.871793	1.68125	NA	0.7835
Outlier corrected (MR-PRESSO)	15	NA	NA	NA	NA	NA	NA	NA	NULL
genus.Ruminiclostridium6.id.11356
Inverse-variance weighted （random）	17	-0.0448332	0.266815	0.866559	0.956157	0.566776	1.61305	NA	0.00645658
Inverse-variance weighted （fixed）	17	-0.0448332	0.184557	0.808065	0.956157	0.665934	1.37286	NA	0.00645658
MR-Egger	17	1.29705	0.623809	0.0375945	3.6585	1.07723	12.4251	0.0201093	NA
Weighted median	17	-0.320959	0.284693	0.25958	0.725453	0.415215	1.26749	NA	NA
Maximum-likelihood method	17	-0.0461816	0.282042	0.869936	0.954869	0.54937	1.65967	NA	NA
MR-PRESSO global test	15	-0.0448332	0.266815	0.868664	0.956157	0.566776	1.61305	NA	0.003
Outlier corrected (MR-PRESSO)	15	-0.0455603	0.217008	0.836733	0.955462	0.624442	1.46196	NA	0.998
genus.Ruminiclostridium9.id.11357
Inverse-variance weighted （random）	16	-0.26584	0.329161	0.419304	0.766561	0.402123	1.46128	NA	0.00292908
Inverse-variance weighted （fixed）	16	-0.26584	0.217154	0.220877	0.766561	0.500843	1.17326	NA	0.00292908
MR-Egger	16	-0.551093	1.71526	0.747991	0.576319	0.0199806	16.6234	0.865264	NA
Weighted median	16	-0.641785	0.357785	0.0728489	0.526352	0.26105	1.06128	NA	NA
Maximum-likelihood method	16	-0.256264	0.345883	0.458754	0.773937	0.392902	1.5245	NA	NA
MR-PRESSO global test	15	-0.26584	0.329161	0.431926	0.766561	0.402123	1.46128	NA	0.0025
Outlier corrected (MR-PRESSO)	15	-0.456811	0.30079	0.151094	0.6333	0.351214	1.14195	NA	0.6675
genus.RuminococcaceaeNK4A214group.id.11358
Inverse-variance weighted （random）	18	0.0551059	0.192135	0.774259	1.05665	0.725076	1.53986	NA	0.41543
Inverse-variance weighted （fixed）	18	0.0551059	0.188909	0.770512	1.05665	0.729675	1.53015	NA	0.41543
MR-Egger	18	0.327456	0.602033	0.586498	1.38743	0.426336	4.51516	0.632196	NA
Weighted median	18	0.0206073	0.268756	0.938881	1.02082	0.602809	1.7287	NA	NA
Maximum-likelihood method	18	0.0590057	0.196797	0.764307	1.06078	0.721288	1.56007	NA	NA
MR-PRESSO global test	18	0.0551059	0.192135	0.777725	1.05665	0.725076	1.53986	NA	0.4015
Outlier corrected (MR-PRESSO)	18	NA	NA	NA	NA	NA	NA	NA	NULL
genus.RuminococcaceaeUCG002.id.11360
Inverse-variance weighted （random）	25	-0.0772835	0.156151	0.620651	0.925627	0.681581	1.25706	NA	0.566919
Inverse-variance weighted （fixed）	25	-0.0772835	0.156151	0.620651	0.925627	0.681581	1.25706	NA	0.566919
MR-Egger	25	-0.31315	0.422836	0.458939	0.73114	0.319209	1.67466	0.548339	NA
Weighted median	25	0.039024	0.218545	0.858281	1.0398	0.677515	1.59579	NA	NA
Maximum-likelihood method	25	-0.0752978	0.158865	0.635519	0.927467	0.679313	1.26627	NA	NA
MR-PRESSO global test	25	-0.0772835	0.150205	0.611594	0.925627	0.689572	1.24249	NA	0.573
Outlier corrected (MR-PRESSO)	25	NA	NA	NA	NA	NA	NA	NA	NULL
genus.RuminococcaceaeUCG003.id.11361
Inverse-variance weighted （random）	14	-0.166954	0.265356	0.529238	0.846239	0.503058	1.42354	NA	0.0426611
Inverse-variance weighted （fixed）	14	-0.166954	0.19985	0.403496	0.846239	0.571975	1.25201	NA	0.0426611
MR-Egger	14	-0.175352	0.928395	0.850189	0.839161	0.136013	5.17739	0.99244	NA
Weighted median	14	-0.178567	0.290649	0.538968	0.836468	0.473199	1.47861	NA	NA
Maximum-likelihood method	14	-0.16293	0.273841	0.551856	0.849651	0.496755	1.45324	NA	NA
MR-PRESSO global test	13	-0.166954	0.265356	0.540138	0.846239	0.503058	1.42354	NA	0.049
Outlier corrected (MR-PRESSO)	13	NA	NA	NA	NA	NA	NA	NA	NA
genus.RuminococcaceaeUCG004.id.11362
Inverse-variance weighted （random）	12	-0.0656619	0.185175	0.722894	0.936447	0.651417	1.34619	NA	0.654023
Inverse-variance weighted （fixed）	12	-0.0656619	0.185175	0.722894	0.936447	0.651417	1.34619	NA	0.654023
MR-Egger	12	-0.87561	1.06572	0.411298	0.416608	0.0515901	3.36425	0.440269	NA
Weighted median	12	-0.325678	0.250527	0.193609	0.722037	0.441883	1.17981	NA	NA
Maximum-likelihood method	12	-0.0665734	0.188582	0.724072	0.935594	0.646493	1.35398	NA	NA
MR-PRESSO global test	12	-0.0656619	0.164222	0.696932	0.936447	0.678726	1.29203	NA	0.631
Outlier corrected (MR-PRESSO)	12	NA	NA	NA	NA	NA	NA	NA	NULL
genus.RuminococcaceaeUCG005.id.11363
Inverse-variance weighted （random）	17	0.318577	0.18193	0.0799282	1.37517	0.962709	1.96435	NA	0.523464
Inverse-variance weighted （fixed）	17	0.318577	0.18193	0.0799282	1.37517	0.962709	1.96435	NA	0.523464
MR-Egger	17	0.340572	0.503986	0.499196	1.40575	0.523488	3.77494	0.962673	NA
Weighted median	17	0.380102	0.257505	0.139919	1.46243	0.882842	2.42253	NA	NA
Maximum-likelihood method	17	0.325745	0.185138	0.078497	1.38506	0.963556	1.99096	NA	NA
MR-PRESSO global test	17	0.318577	0.176247	0.0895111	1.37517	0.973492	1.94259	NA	0.5435
Outlier corrected (MR-PRESSO)	17	NA	NA	NA	NA	NA	NA	NA	NULL
genus.RuminococcaceaeUCG009.id.11366
Inverse-variance weighted （random）	13	0.0823107	0.182112	0.651284	1.08579	0.759854	1.55154	NA	0.125616
Inverse-variance weighted （fixed）	13	0.0823107	0.150015	0.583222	1.08579	0.809193	1.45694	NA	0.125616
MR-Egger	13	0.222226	0.711473	0.754777	1.24885	0.309666	5.03651	0.838311	NA
Weighted median	13	-0.154368	0.227141	0.49675	0.856957	0.549051	1.33753	NA	NA
Maximum-likelihood method	13	0.0875075	0.187848	0.641328	1.09145	0.755274	1.57726	NA	NA
MR-PRESSO global test	13	0.0823107	0.182112	0.659345	1.08579	0.759854	1.55154	NA	0.1235
Outlier corrected (MR-PRESSO)	13	NA	NA	NA	NA	NA	NA	NA	NULL
genus.RuminococcaceaeUCG010.id.11367
Inverse-variance weighted （random）	8	-0.502085	0.299844	0.0940345	0.605267	0.336291	1.08938	NA	0.174892
Inverse-variance weighted （fixed）	8	-0.502085	0.2478	0.0427473	0.605267	0.372405	0.983737	NA	0.174892
MR-Egger	8	-0.570163	0.988688	0.564151	0.565433	0.0814317	3.92617	0.941906	NA
Weighted median	8	-0.540696	0.354888	0.127617	0.582343	0.290464	1.16752	NA	NA
Maximum-likelihood method	8	-0.500965	0.306645	0.102322	0.605945	0.33221	1.10524	NA	NA
MR-PRESSO global test	8	-0.502085	0.299844	0.137946	0.605267	0.336291	1.08938	NA	0.2225
Outlier corrected (MR-PRESSO)	8	NA	NA	NA	NA	NA	NA	NA	NULL
genus.RuminococcaceaeUCG011.id.11368
Inverse-variance weighted （random）	8	-0.00652398	0.240744	0.978381	0.993497	0.619785	1.59255	NA	0.00218071
Inverse-variance weighted （fixed）	8	-0.00652398	0.134629	0.96135	0.993497	0.763077	1.2935	NA	0.00218071
MR-Egger	8	-0.135221	1.29911	0.9171	0.873523	0.0684614	11.1456	0.919465	NA
Weighted median	8	0.0646832	0.204843	0.752177	1.06682	0.714046	1.59389	NA	NA
Maximum-likelihood method	8	-0.00668323	0.255887	0.979163	0.993339	0.601565	1.64026	NA	NA
MR-PRESSO global test	7	-0.00652398	0.240744	0.979137	0.993497	0.619785	1.59255	NA	0.005
Outlier corrected (MR-PRESSO)	7	0.0995874	0.227155	0.676433	1.10471	0.707769	1.72428	NA	0.22
genus.RuminococcaceaeUCG013.id.11370
Inverse-variance weighted （random）	14	-0.286466	0.221829	0.196571	0.750913	0.486144	1.15988	NA	0.392493
Inverse-variance weighted （fixed）	14	-0.286466	0.215782	0.18432	0.750913	0.49194	1.14622	NA	0.392493
MR-Egger	14	-0.979856	0.639557	0.125501	0.375365	0.107165	1.31479	0.248513	NA
Weighted median	14	-0.103709	0.309633	0.737669	0.901488	0.491354	1.65396	NA	NA
Maximum-likelihood method	14	-0.280809	0.225359	0.212746	0.755173	0.485531	1.17456	NA	NA
MR-PRESSO global test	14	-0.286466	0.221829	0.219061	0.750913	0.486144	1.15988	NA	0.3795
Outlier corrected (MR-PRESSO)	14	NA	NA	NA	NA	NA	NA	NA	NULL
genus.RuminococcaceaeUCG014.id.11371
Inverse-variance weighted （random）	17	-0.0270895	0.172859	0.87547	0.973274	0.693577	1.36576	NA	0.630686
Inverse-variance weighted （fixed）	17	-0.0270895	0.172859	0.87547	0.973274	0.693577	1.36576	NA	0.630686
MR-Egger	17	-0.616977	0.448269	0.168712	0.539573	0.224118	1.29905	0.153802	NA
Weighted median	17	0.075005	0.243681	0.758235	1.07789	0.668573	1.7378	NA	NA
Maximum-likelihood method	17	-0.0280934	0.17576	0.873007	0.972298	0.688953	1.37217	NA	NA
MR-PRESSO global test	17	-0.0270895	0.159195	0.867013	0.973274	0.712403	1.32967	NA	0.6485
Outlier corrected (MR-PRESSO)	17	NA	NA	NA	NA	NA	NA	NA	NULL
genus.Ruminococcus1.id.11373
Inverse-variance weighted （random）	14	0.308704	0.201244	0.125036	1.36166	0.917837	2.02009	NA	0.711895
Inverse-variance weighted （fixed）	14	0.308704	0.201244	0.125036	1.36166	0.917837	2.02009	NA	0.711895
MR-Egger	14	0.73788	0.576158	0.200302	2.0915	0.676117	6.46983	0.426634	NA
Weighted median	14	0.129504	0.278351	0.641749	1.13826	0.659638	1.96417	NA	NA
Maximum-likelihood method	14	0.316884	0.204875	0.12193	1.37284	0.918815	2.05123	NA	NA
MR-PRESSO global test	14	0.308704	0.174542	0.100395	1.36166	0.967153	1.91709	NA	0.735
Outlier corrected (MR-PRESSO)	14	NA	NA	NA	NA	NA	NA	NA	NULL
genus.Ruminococcus2.id.11374
Inverse-variance weighted （random）	15	-0.103577	0.215285	0.630435	0.901607	0.591239	1.3749	NA	0.152375
Inverse-variance weighted （fixed）	15	-0.103577	0.18317	0.571756	0.901607	0.629651	1.29102	NA	0.152375
MR-Egger	15	-0.195067	0.537607	0.716723	0.82278	0.286856	2.35995	0.851622	NA
Weighted median	15	-0.297542	0.296052	0.314881	0.742642	0.415695	1.32673	NA	NA
Maximum-likelihood method	15	-0.099687	0.223238	0.655199	0.905121	0.584363	1.40194	NA	NA
MR-PRESSO global test	15	-0.103577	0.215285	0.637868	0.901607	0.591239	1.3749	NA	0.0905
Outlier corrected (MR-PRESSO)	15	NA	NA	NA	NA	NA	NA	NA	NULL
genus.Sellimonas.id.14369
Inverse-variance weighted （random）	11	-0.0194055	0.111882	0.8623	0.980782	0.787656	1.22126	NA	0.399513
Inverse-variance weighted （fixed）	11	-0.0194055	0.109294	0.859074	0.980782	0.791661	1.21508	NA	0.399513
MR-Egger	11	-0.257472	0.675313	0.703008	0.773004	0.205752	2.90415	0.720381	NA
Weighted median	11	-0.107494	0.146877	0.46425	0.898082	0.673428	1.19768	NA	NA
Maximum-likelihood method	11	-0.0192695	0.114225	0.866034	0.980915	0.784154	1.22705	NA	NA
MR-PRESSO global test	11	-0.0194055	0.111882	0.865761	0.980782	0.787656	1.22126	NA	0.416
Outlier corrected (MR-PRESSO)	11	NA	NA	NA	NA	NA	NA	NA	NULL
genus.Senegalimassilia.id.11160
Inverse-variance weighted （random）	8	-0.112923	0.202592	0.577261	0.89322	0.600494	1.32864	NA	0.649348
Inverse-variance weighted （fixed）	8	-0.112923	0.202592	0.577261	0.89322	0.600494	1.32864	NA	0.649348
MR-Egger	8	0.179168	0.989586	0.856326	1.19622	0.171972	8.32079	0.762994	NA
Weighted median	8	-0.024861	0.256908	0.922909	0.975445	0.589547	1.61394	NA	NA
Maximum-likelihood method	8	-0.116202	0.205981	0.572658	0.890295	0.594565	1.33312	NA	NA
MR-PRESSO global test	8	-0.112923	0.172704	0.534091	0.89322	0.636722	1.25305	NA	0.643
Outlier corrected (MR-PRESSO)	8	NA	NA	NA	NA	NA	NA	NA	NULL
genus.Slackia.id.825
Inverse-variance weighted （random）	9	0.260558	0.182534	0.153451	1.29765	0.907366	1.85581	NA	0.804489
Inverse-variance weighted （fixed）	9	0.260558	0.182534	0.153451	1.29765	0.907366	1.85581	NA	0.804489
MR-Egger	9	-1.00759	0.852853	0.23743	0.365098	0.0686193	1.94255	0.127954	NA
Weighted median	9	0.392178	0.224825	0.0810952	1.4802	0.952676	2.29983	NA	NA
Maximum-likelihood method	9	0.264728	0.18466	0.151687	1.30308	0.90737	1.87135	NA	NA
MR-PRESSO global test	9	0.260558	0.137647	0.094995	1.29765	0.990812	1.69952	NA	0.826
Outlier corrected (MR-PRESSO)	9	NA	NA	NA	NA	NA	NA	NA	NULL
genus.Streptococcus.id.1853
Inverse-variance weighted （random）	19	-0.321598	0.192713	0.0951588	0.72499	0.496926	1.05772	NA	0.966012
Inverse-variance weighted （fixed）	19	-0.321598	0.192713	0.0951588	0.72499	0.496926	1.05772	NA	0.966012
MR-Egger	19	0.179944	0.7443	0.808964	1.19715	0.278348	5.14885	0.485406	NA
Weighted median	19	-0.409831	0.259504	0.114271	0.663762	0.399133	1.10384	NA	NA
Maximum-likelihood method	19	-0.312975	0.194447	0.107493	0.731268	0.499528	1.07052	NA	NA
MR-PRESSO global test	19	-0.321598	0.134083	0.0275118	0.72499	0.55744	0.9429	NA	0.9585
Outlier corrected (MR-PRESSO)	19	NA	NA	NA	NA	NA	NA	NA	NULL
genus.Subdoligranulum.id.2070
Inverse-variance weighted （random）	14	0.263952	0.227404	0.245757	1.30207	0.833802	2.03331	NA	0.334796
Inverse-variance weighted （fixed）	14	0.263952	0.214784	0.219104	1.30207	0.854682	1.98363	NA	0.334796
MR-Egger	14	0.662491	0.641667	0.30186	1.93962	0.551465	6.82204	0.505187	NA
Weighted median	14	0.535795	0.303378	0.0773796	1.70881	0.942871	3.09695	NA	NA
Maximum-likelihood method	14	0.273073	0.230805	0.236757	1.314	0.835851	2.06566	NA	NA
MR-PRESSO global test	14	0.263952	0.227404	0.266628	1.30207	0.833802	2.03331	NA	0.367
Outlier corrected (MR-PRESSO)	14	NA	NA	NA	NA	NA	NA	NA	NULL
genus.Sutterella.id.2896
Inverse-variance weighted （random）	12	-0.00903476	0.216033	0.966641	0.991006	0.648911	1.51345	NA	0.462545
Inverse-variance weighted （fixed）	12	-0.00903476	0.216033	0.966641	0.991006	0.648911	1.51345	NA	0.462545
MR-Egger	12	-0.17144	0.969002	0.859568	0.842451	0.126099	5.62828	0.863232	NA
Weighted median	12	-0.104955	0.315014	0.739	0.900365	0.485594	1.66941	NA	NA
Maximum-likelihood method	12	-0.00920948	0.220273	0.966651	0.990833	0.643428	1.52581	NA	NA
MR-PRESSO global test	12	-0.00903476	0.213784	0.967048	0.991006	0.651778	1.50679	NA	0.461
Outlier corrected (MR-PRESSO)	12	NA	NA	NA	NA	NA	NA	NA	NULL
genus.Terrisporobacter.id.11348
Inverse-variance weighted （random）	6	-0.0724711	0.397132	0.855201	0.930093	0.427052	2.02568	NA	0.0105952
Inverse-variance weighted （fixed）	6	-0.0724711	0.229697	0.752377	0.930093	0.592931	1.45898	NA	0.0105952
MR-Egger	6	-2.04213	1.01681	0.0446047	0.129753	0.0176843	0.952013	0.0418751	NA
Weighted median	6	0.0475063	0.314397	0.879895	1.04865	0.566254	1.94201	NA	NA
Maximum-likelihood method	6	-0.080566	0.419319	0.847636	0.922594	0.405583	2.09866	NA	NA
MR-PRESSO global test	5	-0.0724711	0.397132	0.862369	0.930093	0.427052	2.02568	NA	0.02
Outlier corrected (MR-PRESSO)	5	0.14627	0.315603	0.667128	1.15751	0.623559	2.14868	NA	0.214
genus.Turicibacter.id.2162
Inverse-variance weighted （random）	14	0.0551665	0.212879	0.795523	1.05672	0.69623	1.60385	NA	0.0546593
Inverse-variance weighted （fixed）	14	0.0551665	0.163472	0.735764	1.05672	0.767023	1.45582	NA	0.0546593
MR-Egger	14	-0.364128	0.901084	0.686139	0.694802	0.118807	4.0633	0.63139	NA
Weighted median	14	0.0229829	0.234075	0.921785	1.02325	0.646745	1.61894	NA	NA
Maximum-likelihood method	14	0.0596368	0.219863	0.786202	1.06145	0.689841	1.63324	NA	NA
MR-PRESSO global test	14	0.0551665	0.212879	0.799581	1.05672	0.69623	1.60385	NA	0.064
Outlier corrected (MR-PRESSO)	14	NA	NA	NA	NA	NA	NA	NA	NULL
genus.Tyzzerella3.id.11335
Inverse-variance weighted （random）	14	0.0676365	0.167121	0.685687	1.06998	0.771112	1.48467	NA	0.0531957
Inverse-variance weighted （fixed）	14	0.0676365	0.128054	0.597369	1.06998	0.832478	1.37523	NA	0.0531957
MR-Egger	14	-0.757908	0.982152	0.440303	0.468646	0.0683629	3.21269	0.393516	NA
Weighted median	14	0.192705	0.186	0.300178	1.21253	0.842102	1.74589	NA	NA
Maximum-likelihood method	14	0.0738739	0.172428	0.668336	1.07667	0.767908	1.50958	NA	NA
MR-PRESSO global test	13	0.0676365	0.167121	0.692268	1.06998	0.771112	1.48467	NA	0.049
Outlier corrected (MR-PRESSO)	13	NA	NA	NA	NA	NA	NA	NA	NA
genus.Veillonella.id.2198
Inverse-variance weighted （random）	8	0.0126423	0.270118	0.96267	1.01272	0.596433	1.71957	NA	0.179768
Inverse-variance weighted （fixed）	8	0.0126423	0.224227	0.955038	1.01272	0.652567	1.57165	NA	0.179768
MR-Egger	8	2.98135	2.3878	0.211819	19.7145	0.182915	2124.82	0.21104	NA
Weighted median	8	-0.211333	0.29457	0.473109	0.809504	0.454439	1.44199	NA	NA
Maximum-likelihood method	8	0.0135091	0.278152	0.961264	1.0136	0.587623	1.74838	NA	NA
MR-PRESSO global test	8	0.0126423	0.270118	0.963978	1.01272	0.596433	1.71957	NA	0.1915
Outlier corrected (MR-PRESSO)	8	NA	NA	NA	NA	NA	NA	NA	NULL
genus.Victivallis.id.2256
Inverse-variance weighted （random）	13	0.010759	0.107689	0.920417	1.01082	0.818475	1.24836	NA	0.626134
Inverse-variance weighted （fixed）	13	0.010759	0.107689	0.920417	1.01082	0.818475	1.24836	NA	0.626134
MR-Egger	13	-0.398984	0.65017	0.539439	0.671001	0.187624	2.39971	0.522799	NA
Weighted median	13	0.0534162	0.143591	0.709891	1.05487	0.796107	1.39774	NA	NA
Maximum-likelihood method	13	0.0111882	0.109562	0.918664	1.01125	0.815826	1.25349	NA	NA
MR-PRESSO global test	13	0.010759	0.0977347	0.914163	1.01082	0.834601	1.22424	NA	0.601
Outlier corrected (MR-PRESSO)	13	NA	NA	NA	NA	NA	NA	NA	NULL
order.Actinomycetales.id.420
Inverse-variance weighted （random）	4	-0.22746	0.263391	0.387816	0.796554	0.475349	1.3348	NA	0.894512
Inverse-variance weighted （fixed）	4	-0.22746	0.263391	0.387816	0.796554	0.475349	1.3348	NA	0.894512
MR-Egger	4	-0.594406	0.57484	0.301118	0.55189	0.178871	1.70281	0.472653	NA
Weighted median	4	-0.190006	0.310343	0.540376	0.826954	0.450103	1.51933	NA	NA
Maximum-likelihood method	4	-0.22833	0.263488	0.38618	0.795862	0.474845	1.3339	NA	NA
MR-PRESSO global test	4	-0.22746	0.118611	0.15098	0.796554	0.631322	1.00503	NA	0.8155
Outlier corrected (MR-PRESSO)	4	NA	NA	NA	NA	NA	NA	NA	NULL
order.Bacillales.id.1674
Inverse-variance weighted （random）	9	0.0354503	0.123172	0.773492	1.03609	0.813859	1.31899	NA	0.982573
Inverse-variance weighted （fixed）	9	0.0354503	0.123172	0.773492	1.03609	0.813859	1.31899	NA	0.982573
MR-Egger	9	0.184876	0.515488	0.719862	1.20307	0.438024	3.30433	0.765306	NA
Weighted median	9	0.12329	0.150305	0.412063	1.13121	0.842562	1.51875	NA	NA
Maximum-likelihood method	9	0.0358263	0.123843	0.77236	1.03648	0.813097	1.32122	NA	NA
MR-PRESSO global test	9	0.0354503	0.060776	0.575766	1.03609	0.919734	1.16716	NA	0.984
Outlier corrected (MR-PRESSO)	9	NA	NA	NA	NA	NA	NA	NA	NULL
order.Bacteroidales.id.913
Inverse-variance weighted （random）	14	0.205323	0.234186	0.380623	1.22792	0.775938	1.94318	NA	0.670314
Inverse-variance weighted （fixed）	14	0.205323	0.234186	0.380623	1.22792	0.775938	1.94318	NA	0.670314
MR-Egger	14	0.18392	0.588428	0.754613	1.20192	0.379311	3.80851	0.968374	NA
Weighted median	14	0.158987	0.330044	0.63001	1.17232	0.613914	2.23865	NA	NA
Maximum-likelihood method	14	0.211456	0.237904	0.374094	1.23548	0.775044	1.96944	NA	NA
MR-PRESSO global test	14	0.205323	0.208322	0.342316	1.22792	0.816288	1.84713	NA	0.668
Outlier corrected (MR-PRESSO)	14	NA	NA	NA	NA	NA	NA	NA	NULL
order.Bifidobacteriales.id.432
Inverse-variance weighted （random）	24	-0.193228	0.152916	0.206366	0.824294	0.610825	1.11236	NA	0.52893
Inverse-variance weighted （fixed）	24	-0.193228	0.152916	0.206366	0.824294	0.610825	1.11236	NA	0.52893
MR-Egger	24	0.323314	0.597158	0.588217	1.3817	0.428649	4.45374	0.370874	NA
Weighted median	24	-0.0584522	0.213288	0.784044	0.943223	0.620955	1.43275	NA	NA
Maximum-likelihood method	24	-0.190234	0.155663	0.221676	0.826766	0.609367	1.12172	NA	NA
MR-PRESSO global test	24	-0.193228	0.149067	0.207744	0.824294	0.615452	1.104	NA	0.519
Outlier corrected (MR-PRESSO)	24	NA	NA	NA	NA	NA	NA	NA	NULL
order.Burkholderiales.id.2874
Inverse-variance weighted （random）	12	-0.11628	0.236867	0.623491	0.890226	0.559596	1.4162	NA	0.521593
Inverse-variance weighted （fixed）	12	-0.11628	0.236867	0.623491	0.890226	0.559596	1.4162	NA	0.521593
MR-Egger	12	-0.31443	0.725523	0.664735	0.730205	0.176144	3.02707	0.772603	NA
Weighted median	12	-0.0464753	0.314144	0.882388	0.954588	0.515717	1.76694	NA	NA
Maximum-likelihood method	12	-0.114757	0.240963	0.633901	0.891583	0.555968	1.42979	NA	NA
MR-PRESSO global test	12	-0.11628	0.226948	0.618527	0.890226	0.570582	1.38894	NA	0.549
Outlier corrected (MR-PRESSO)	12	NA	NA	NA	NA	NA	NA	NA	NULL
order.Clostridiales.id.1863
Inverse-variance weighted （random）	17	-0.0213947	0.213014	0.919997	0.978833	0.644743	1.48604	NA	0.653017
Inverse-variance weighted （fixed）	17	-0.0213947	0.213014	0.919997	0.978833	0.644743	1.48604	NA	0.653017
MR-Egger	17	-0.572164	0.891708	0.521101	0.564303	0.0982822	3.24003	0.52473	NA
Weighted median	17	-0.126964	0.286165	0.657279	0.880766	0.502657	1.5433	NA	NA
Maximum-likelihood method	17	-0.02192	0.217086	0.919571	0.978319	0.639282	1.49716	NA	NA
MR-PRESSO global test	17	-0.0213947	0.193983	0.91355	0.978833	0.669248	1.43163	NA	0.6425
Outlier corrected (MR-PRESSO)	17	NA	NA	NA	NA	NA	NA	NA	NULL
order.Coriobacteriales.id.810
Inverse-variance weighted （random）	21	0.28675	0.177595	0.106391	1.33209	0.940507	1.88671	NA	0.602235
Inverse-variance weighted （fixed）	21	0.28675	0.177595	0.106391	1.33209	0.940507	1.88671	NA	0.602235
MR-Egger	21	0.418703	0.469472	0.372469	1.51999	0.605644	3.81473	0.761409	NA
Weighted median	21	0.330342	0.254279	0.193898	1.39144	0.845316	2.29041	NA	NA
Maximum-likelihood method	21	0.298477	0.181354	0.0997994	1.34781	0.944616	1.92309	NA	NA
MR-PRESSO global test	21	0.28675	0.167425	0.102227	1.33209	0.959443	1.84947	NA	0.6255
Outlier corrected (MR-PRESSO)	21	NA	NA	NA	NA	NA	NA	NA	NULL
order.Desulfovibrionales.id.3156
Inverse-variance weighted （random）	13	0.321432	0.211344	0.128286	1.3791	0.911374	2.08687	NA	0.413282
Inverse-variance weighted （fixed）	13	0.321432	0.207817	0.121935	1.3791	0.917695	2.0725	NA	0.413282
MR-Egger	13	0.353294	0.572043	0.536839	1.42375	0.463982	4.36884	0.951859	NA
Weighted median	13	0.326111	0.30242	0.280883	1.38557	0.765955	2.50642	NA	NA
Maximum-likelihood method	13	0.331139	0.21598	0.125228	1.39255	0.91194	2.12646	NA	NA
MR-PRESSO global test	13	0.321432	0.211344	0.15419	1.3791	0.911374	2.08687	NA	0.429
Outlier corrected (MR-PRESSO)	13	NA	NA	NA	NA	NA	NA	NA	NULL
order.Enterobacteriales.id.3468
Inverse-variance weighted （random）	11	0.0769095	0.24296	0.751584	1.07994	0.670795	1.73865	NA	0.873781
Inverse-variance weighted （fixed）	11	0.0769095	0.24296	0.751584	1.07994	0.670795	1.73865	NA	0.873781
MR-Egger	11	-0.448722	1.11427	0.687165	0.638444	0.0718849	5.67032	0.628842	NA
Weighted median	11	0.247118	0.30231	0.413682	1.28033	0.70793	2.31555	NA	NA
Maximum-likelihood method	11	0.0788836	0.245751	0.748218	1.08208	0.668453	1.75165	NA	NA
MR-PRESSO global test	11	0.0769095	0.176061	0.671513	1.07994	0.764778	1.52499	NA	0.885
Outlier corrected (MR-PRESSO)	11	NA	NA	NA	NA	NA	NA	NA	NULL
order.Erysipelotrichales.id.2148
Inverse-variance weighted （random）	13	0.121136	0.309551	0.695556	1.12878	0.615337	2.07064	NA	0.10143
Inverse-variance weighted （fixed）	13	0.121136	0.249333	0.627082	1.12878	0.692424	1.84012	NA	0.10143
MR-Egger	13	-1.17032	1.3385	0.381927	0.310269	0.0225106	4.27651	0.321306	NA
Weighted median	13	-0.290572	0.338842	0.391143	0.747835	0.384927	1.45289	NA	NA
Maximum-likelihood method	13	0.127925	0.319077	0.688478	1.13647	0.608069	2.12403	NA	NA
MR-PRESSO global test	13	0.121136	0.309551	0.702416	1.12878	0.615337	2.07064	NA	0.113
Outlier corrected (MR-PRESSO)	13	NA	NA	NA	NA	NA	NA	NA	NULL
order.Gastranaerophilales.id.1591
Inverse-variance weighted （random）	12	0.240368	0.153971	0.118495	1.27172	0.940432	1.7197	NA	0.333608
Inverse-variance weighted （fixed）	12	0.240368	0.144959	0.0972814	1.27172	0.957191	1.68959	NA	0.333608
MR-Egger	12	0.83947	0.46676	0.0720971	2.31514	0.927391	5.77952	0.17579	NA
Weighted median	12	0.147747	0.190448	0.437877	1.15922	0.798091	1.68375	NA	NA
Maximum-likelihood method	12	0.244975	0.157562	0.119997	1.27759	0.938149	1.73985	NA	NA
MR-PRESSO global test	12	0.240368	0.153971	0.146786	1.27172	0.940432	1.7197	NA	0.3195
Outlier corrected (MR-PRESSO)	12	NA	NA	NA	NA	NA	NA	NA	NULL
order.Lactobacillales.id.1800
Inverse-variance weighted （random）	19	-0.106121	0.184754	0.565703	0.899316	0.626104	1.29175	NA	0.58603
Inverse-variance weighted （fixed）	19	-0.106121	0.184754	0.565703	0.899316	0.626104	1.29175	NA	0.58603
MR-Egger	19	-0.350809	0.457182	0.442886	0.704118	0.287399	1.72507	0.558471	NA
Weighted median	19	-0.0423991	0.252234	0.866509	0.958487	0.584629	1.57142	NA	NA
Maximum-likelihood method	19	-0.104153	0.187575	0.578715	0.901087	0.623879	1.30147	NA	NA
MR-PRESSO global test	19	-0.106121	0.174695	0.55113	0.899316	0.63857	1.26653	NA	0.591
Outlier corrected (MR-PRESSO)	19	NA	NA	NA	NA	NA	NA	NA	NULL
order.Methanobacteriales.id.120
Inverse-variance weighted （random）	12	0.142304	0.119578	0.234025	1.15293	0.912043	1.45743	NA	0.850941
Inverse-variance weighted （fixed）	12	0.142304	0.119578	0.234025	1.15293	0.912043	1.45743	NA	0.850941
MR-Egger	12	-0.424918	0.461953	0.357662	0.653824	0.264386	1.6169	0.203656	NA
Weighted median	12	0.142573	0.1611	0.376157	1.15324	0.840984	1.58143	NA	NA
Maximum-likelihood method	12	0.147904	0.121008	0.221608	1.1594	0.914597	1.46973	NA	NA
MR-PRESSO global test	12	0.142304	0.0906628	0.144808	1.15293	0.965224	1.37713	NA	0.8535
Outlier corrected (MR-PRESSO)	12	NA	NA	NA	NA	NA	NA	NA	NULL
order.MollicutesRF9.id.11579
Inverse-variance weighted （random）	17	-0.0235874	0.156023	0.879835	0.976689	0.71936	1.32607	NA	0.819902
Inverse-variance weighted （fixed）	17	-0.0235874	0.156023	0.879835	0.976689	0.71936	1.32607	NA	0.819902
MR-Egger	17	-0.302815	0.46398	0.513984	0.738736	0.297537	1.83416	0.522807	NA
Weighted median	17	-0.142023	0.21244	0.503793	0.867601	0.57212	1.31569	NA	NA
Maximum-likelihood method	17	-0.0243591	0.158418	0.877795	0.975935	0.715439	1.33128	NA	NA
MR-PRESSO global test	17	-0.0235874	0.128359	0.85651	0.976689	0.759442	1.25608	NA	0.835
Outlier corrected (MR-PRESSO)	17	NA	NA	NA	NA	NA	NA	NA	NULL
order.NB1n.id.3953
Inverse-variance weighted （random）	16	-0.196125	0.114801	0.087564	0.821909	0.656301	1.02931	NA	0.85942
Inverse-variance weighted （fixed）	16	-0.196125	0.114801	0.087564	0.821909	0.656301	1.02931	NA	0.85942
MR-Egger	16	-0.0189833	0.524536	0.97113	0.981196	0.350964	2.74315	0.729265	NA
Weighted median	16	-0.223143	0.155235	0.15059	0.8	0.590135	1.0845	NA	NA
Maximum-likelihood method	16	-0.193025	0.116238	0.0967919	0.824461	0.656488	1.03541	NA	NA
MR-PRESSO global test	16	-0.196125	0.0905593	0.0468571	0.821909	0.688237	0.981544	NA	0.857
Outlier corrected (MR-PRESSO)	16	NA	NA	NA	NA	NA	NA	NA	NULL
order.Pasteurellales.id.3688
Inverse-variance weighted （random）	19	0.00437134	0.185661	0.981216	1.00438	0.698008	1.44523	NA	0.00839619
Inverse-variance weighted （fixed）	19	0.00437134	0.132376	0.973657	1.00438	0.77485	1.30191	NA	0.00839619
MR-Egger	19	0.034264	0.441812	0.938183	1.03486	0.435314	2.46014	0.940188	NA
Weighted median	19	-0.20978	0.206472	0.309621	0.810763	0.54093	1.2152	NA	NA
Maximum-likelihood method	19	0.00469022	0.193445	0.980657	1.0047	0.68766	1.46791	NA	NA
MR-PRESSO global test	18	0.00437134	0.185661	0.981475	1.00438	0.698008	1.44523	NA	0.0135
Outlier corrected (MR-PRESSO)	18	NA	NA	NA	NA	NA	NA	NA	NA
order.Rhodospirillales.id.2667
Inverse-variance weighted （random）	15	0.231105	0.150076	0.12358	1.25999	0.938902	1.69089	NA	0.977156
Inverse-variance weighted （fixed）	15	0.231105	0.150076	0.12358	1.25999	0.938902	1.69089	NA	0.977156
MR-Egger	15	0.0936663	0.600343	0.876016	1.09819	0.338576	3.56206	0.813091	NA
Weighted median	15	0.29607	0.191565	0.122218	1.34456	0.923672	1.95725	NA	NA
Maximum-likelihood method	15	0.234513	0.151563	0.121792	1.26429	0.939365	1.70161	NA	NA
MR-PRESSO global test	15	0.231105	0.0942467	0.0279294	1.25999	1.04747	1.51563	NA	0.9765
Outlier corrected (MR-PRESSO)	15	NA	NA	NA	NA	NA	NA	NA	NULL
order.Selenomonadales.id.2165
Inverse-variance weighted （random）	13	0.372046	0.240481	0.121842	1.4507	0.905473	2.32423	NA	0.508378
Inverse-variance weighted （fixed）	13	0.372046	0.240481	0.121842	1.4507	0.905473	2.32423	NA	0.508378
MR-Egger	13	1.11223	0.844156	0.187651	3.04112	0.581398	15.9072	0.360333	NA
Weighted median	13	0.562994	0.326057	0.084226	1.75592	0.926745	3.32698	NA	NA
Maximum-likelihood method	13	0.384339	0.245867	0.118006	1.46864	0.907047	2.37795	NA	NA
MR-PRESSO global test	13	0.372046	0.232753	0.135923	1.4507	0.919294	2.28929	NA	0.51
Outlier corrected (MR-PRESSO)	13	NA	NA	NA	NA	NA	NA	NA	NULL
order.Verrucomicrobiales.id.4030
Inverse-variance weighted （random）	13	0.0203121	0.226307	0.928482	1.02052	0.654915	1.59022	NA	0.171413
Inverse-variance weighted （fixed）	13	0.0203121	0.193279	0.916303	1.02052	0.698713	1.49054	NA	0.171413
MR-Egger	13	1.22089	0.755484	0.106087	3.3902	0.77116	14.9041	0.0978566	NA
Weighted median	13	-0.0721737	0.276826	0.79431	0.930369	0.540774	1.60064	NA	NA
Maximum-likelihood method	13	0.0223629	0.233195	0.923602	1.02261	0.647459	1.61515	NA	NA
MR-PRESSO global test	13	0.0203121	0.226307	0.929963	1.02052	0.654915	1.59022	NA	0.166
Outlier corrected (MR-PRESSO)	13	NA	NA	NA	NA	NA	NA	NA	NULL
order.Victivallales.id.2254
Inverse-variance weighted （random）	10	-0.126576	0.164887	0.442695	0.881107	0.637785	1.21726	NA	0.226261
Inverse-variance weighted （fixed）	10	-0.126576	0.144151	0.379902	0.881107	0.66424	1.16878	NA	0.226261
MR-Egger	10	-1.11589	0.553849	0.0439255	0.327622	0.110644	0.970105	0.0640176	NA
Weighted median	10	-4.40615e-06	0.206744	0.999983	0.999996	0.666828	1.49962	NA	NA
Maximum-likelihood method	10	-0.13391	0.169485	0.429471	0.874669	0.627444	1.2193	NA	NA
MR-PRESSO global test	10	-0.126576	0.164887	0.462358	0.881107	0.637785	1.21726	NA	0.228
Outlier corrected (MR-PRESSO)	10	NA	NA	NA	NA	NA	NA	NA	NULL
phylum.Actinobacteria.id.400
Inverse-variance weighted （random）	20	-0.0654467	0.229061	0.775094	0.936649	0.597856	1.46743	NA	0.0983243
Inverse-variance weighted （fixed）	20	-0.0654467	0.191168	0.732086	0.936649	0.643949	1.36239	NA	0.0983243
MR-Egger	20	0.453127	1.01486	0.655242	1.57322	0.21524	11.4989	0.599532	NA
Weighted median	20	-0.0353755	0.289286	0.902673	0.965243	0.547509	1.7017	NA	NA
Maximum-likelihood method	20	-0.0622636	0.235573	0.791543	0.939635	0.592155	1.49102	NA	NA
MR-PRESSO global test	20	-0.0654467	0.229061	0.778186	0.936649	0.597856	1.46743	NA	0.1045
Outlier corrected (MR-PRESSO)	20	NA	NA	NA	NA	NA	NA	NA	NULL
phylum.Bacteroidetes.id.905
Inverse-variance weighted （random）	12	0.357987	0.246494	0.146414	1.43045	0.882372	2.31895	NA	0.74494
Inverse-variance weighted （fixed）	12	0.357987	0.246494	0.146414	1.43045	0.882372	2.31895	NA	0.74494
MR-Egger	12	-0.00309718	0.590954	0.995818	0.996908	0.313058	3.17457	0.501396	NA
Weighted median	12	0.591419	0.340031	0.0819802	1.80655	0.927705	3.51795	NA	NA
Maximum-likelihood method	12	0.374578	0.250214	0.134385	1.45438	0.890617	2.375	NA	NA
MR-PRESSO global test	12	0.357987	0.205458	0.109291	1.43045	0.956274	2.13974	NA	0.747
Outlier corrected (MR-PRESSO)	12	NA	NA	NA	NA	NA	NA	NA	NULL
phylum.Cyanobacteria.id.1500
Inverse-variance weighted （random）	10	0.0894535	0.185509	0.629661	1.09358	0.760222	1.57311	NA	0.306077
Inverse-variance weighted （fixed）	10	0.0894535	0.17115	0.60121	1.09358	0.781922	1.52945	NA	0.306077
MR-Egger	10	1.083	0.553884	0.0505503	2.95352	0.997388	8.74612	0.0592847	NA
Weighted median	10	0.17975	0.240391	0.454619	1.19692	0.747204	1.9173	NA	NA
Maximum-likelihood method	10	0.093497	0.189487	0.621714	1.09801	0.757375	1.59184	NA	NA
MR-PRESSO global test	10	0.0894535	0.185509	0.641171	1.09358	0.760222	1.57311	NA	0.309
Outlier corrected (MR-PRESSO)	10	NA	NA	NA	NA	NA	NA	NA	NULL
phylum.Euryarchaeota.id.55
Inverse-variance weighted （random）	13	0.117424	0.14385	0.414334	1.1246	0.848298	1.49089	NA	0.0883307
Inverse-variance weighted （fixed）	13	0.117424	0.114296	0.304248	1.1246	0.898888	1.40698	NA	0.0883307
MR-Egger	13	-0.177564	0.652735	0.785599	0.837308	0.232952	3.00957	0.642543	NA
Weighted median	13	0.00996001	0.171741	0.953753	1.01001	0.721335	1.41421	NA	NA
Maximum-likelihood method	13	0.125356	0.148825	0.399618	1.13355	0.846757	1.51748	NA	NA
MR-PRESSO global test	13	0.117424	0.14385	0.43024	1.1246	0.848298	1.49089	NA	0.0855
Outlier corrected (MR-PRESSO)	13	NA	NA	NA	NA	NA	NA	NA	NULL
phylum.Firmicutes.id.1672
Inverse-variance weighted （random）	19	-0.018013	0.18953	0.924283	0.982148	0.6774	1.424	NA	0.833272
Inverse-variance weighted （fixed）	19	-0.018013	0.18953	0.924283	0.982148	0.6774	1.424	NA	0.833272
MR-Egger	19	0.549048	0.530889	0.30104	1.7316	0.611712	4.90174	0.252836	NA
Weighted median	19	0.0719726	0.266341	0.786985	1.07463	0.637593	1.81122	NA	NA
Maximum-likelihood method	19	-0.0185899	0.192704	0.923148	0.981582	0.672812	1.43205	NA	NA
MR-PRESSO global test	19	-0.018013	0.156449	0.909611	0.982148	0.722778	1.33459	NA	0.8315
Outlier corrected (MR-PRESSO)	19	NA	NA	NA	NA	NA	NA	NA	NULL
phylum.Lentisphaerae.id.2238
Inverse-variance weighted （random）	11	-0.106093	0.14912	0.476799	0.899341	0.671415	1.20464	NA	0.287783
Inverse-variance weighted （fixed）	11	-0.106093	0.136358	0.436542	0.899341	0.688421	1.17488	NA	0.287783
MR-Egger	11	-1.05384	0.54278	0.0521911	0.348598	0.12031	1.01006	0.0712398	NA
Weighted median	11	0.00282394	0.189745	0.988126	1.00283	0.691372	1.45459	NA	NA
Maximum-likelihood method	11	-0.108732	0.15303	0.477377	0.896971	0.664533	1.21071	NA	NA
MR-PRESSO global test	11	-0.106093	0.14912	0.493061	0.899341	0.671415	1.20464	NA	0.274
Outlier corrected (MR-PRESSO)	11	NA	NA	NA	NA	NA	NA	NA	NULL
phylum.Proteobacteria.id.2375
Inverse-variance weighted （random）	14	-0.2353	0.249438	0.345517	0.790334	0.484713	1.28865	NA	0.235106
Inverse-variance weighted （fixed）	14	-0.2353	0.223	0.291354	0.790334	0.510492	1.22358	NA	0.235106
MR-Egger	14	-0.846157	0.719062	0.239294	0.429061	0.104819	1.75629	0.364605	NA
Weighted median	14	-0.0795778	0.324797	0.80645	0.923506	0.488616	1.74547	NA	NA
Maximum-likelihood method	14	-0.230903	0.254923	0.365054	0.793816	0.481643	1.30832	NA	NA
MR-PRESSO global test	14	-0.2353	0.249438	0.362719	0.790334	0.484713	1.28865	NA	0.2385
Outlier corrected (MR-PRESSO)	14	NA	NA	NA	NA	NA	NA	NA	NULL
phylum.Tenericutes.id.3919
Inverse-variance weighted （random）	12	-0.108705	0.197655	0.582337	0.896995	0.608895	1.32141	NA	0.927738
Inverse-variance weighted （fixed）	12	-0.108705	0.197655	0.582337	0.896995	0.608895	1.32141	NA	0.927738
MR-Egger	12	0.126715	0.672956	0.850644	1.13509	0.303529	4.24486	0.714386	NA
Weighted median	12	-0.0904488	0.254785	0.722589	0.913521	0.554423	1.50521	NA	NA
Maximum-likelihood method	12	-0.11167	0.199894	0.576403	0.894339	0.604434	1.32329	NA	NA
MR-PRESSO global test	12	-0.108705	0.134186	0.435054	0.896995	0.689554	1.16684	NA	0.925
Outlier corrected (MR-PRESSO)	12	NA	NA	NA	NA	NA	NA	NA	NULL
phylum.Verrucomicrobia.id.3982
Inverse-variance weighted （random）	12	0.0616887	0.238682	0.796056	1.06363	0.666225	1.69809	NA	0.144885
Inverse-variance weighted （fixed）	12	0.0616887	0.198526	0.756004	1.06363	0.720779	1.56957	NA	0.144885
MR-Egger	12	0.178825	0.656966	0.78547	1.19581	0.329945	4.33395	0.847126	NA
Weighted median	12	0.0776197	0.287432	0.787125	1.08071	0.615237	1.89835	NA	NA
Maximum-likelihood method	12	0.0677896	0.247289	0.783983	1.07014	0.65909	1.73755	NA	NA
MR-PRESSO global test	12	0.0616887	0.238682	0.800828	1.06363	0.666225	1.69809	NA	0.1245
Outlier corrected (MR-PRESSO)	12	NA	NA	NA	NA	NA	NA	NA	NULL
genus.LachnospiraceaeND3007group.id.11317
Inverse-variance weighted （random）	3	0.977748	0.558768	0.0801479	2.65846	0.889196	7.9481	NA	0.27312
Inverse-variance weighted （fixed）	3	0.977748	0.490479	0.0462115	2.65846	1.01654	6.9524	NA	0.27312
MR-Egger	3	-8.75222	9.14315	0.338444	0.000158109	2.60706e-12	9588.8	0.286402	NA
Weighted median	3	0.936433	0.672247	0.163623	2.55087	0.683061	9.52613	NA	NA
Maximum-likelihood method	3	1.01566	0.51509	0.0486312	2.76118	1.0061	7.57789	NA	NA
